# Supplementary material for: Network analysis of gut microbial communities reveal key genera for a multiple sclerosis cohort with Mycobacterium avium subspecies paratuberculosis infection
Source: Gut Pathog. 2024 Jul 10;16:37. doi: 10.1186/s13099-024-00627-7 (PMC11238521; doi:10.1186/s13099-024-00627-7)
Supplement: Supplementary file 3 — Supplementary Material 3. Network-wide statistics for HC network [file 13099_2024_627_MOESM3_ESM.csv]

	degree	closeness	betweenness	eigen_centrality	subgraph_centrality	coreness	authority_score	eccentricity	neighborhood_connectivity	h_index	lh_index	spreading_score	collective_influence	cluster_rank	ivi	hubness_score	topocoefficient	diffusion_degree	dmnc	geokpath	lincent	lobby	markovcent	closeness_latora	entropy	laplacian	leverage	mnc	closeness_residual	Kingdom	Phylum	Class	Order	Family	Genus	label
1	1	0.000583771161704612	0	0.000317174083328905	1.59223892689704	1	0.000317174083328955	12	2	1	2	1.0271345986909	0	0	1	1	1	3	0	4	26.7343841214244	1	0.000436898122938385	29.005772005772	13.4829339728023	6	-0.333333333333333	1	3.29052734375	Bacteria	Firmicutes	Clostridia	Lachnospirales	Lachnospiraceae	Lachnospiraceae	Bacteria;Firmicutes;Clostridia;Lachnospirales;Lachnospiraceae;Lachnospiraceae
2	5	0.00100806451612903	1189.3647019647	0.199935414124947	8.49679779850858	3	0.199935414124948	9	5	4	21	32.3075489423808	352	6	15.0749562181816	44.8720930232558	0.266666666666667	30	0	44	46.1653225806452	4	0.00365062249973672	54.4293650793651	13.4829339728023	80	0.00808080808080808	2	16.00390625	Bacteria	Firmicutes	Clostridia	Lachnospirales	Lachnospiraceae	GCA-900066755	Bacteria;Firmicutes;Clostridia;Lachnospirales;Lachnospiraceae;GCA-900066755
3	6	0.000917431192660551	701.68313908314	0.114507896959025	12.3253187862936	3	0.114507896959025	10	3.83333333333333	4	23	21.8481621538003	255	9.66666666666667	12.0180238442737	52.6744186046512	0.305555555555556	29	0.136066147446714	33	42.0146788990826	4	0.00282870987424388	50.0115079365079	13.4829339728023	88	0.226262626262626	5	13.2509765625	Bacteria	Firmicutes	Clostridia	Eubacteriales	Eubacteriaceae	Pseudoramibacter	Bacteria;Firmicutes;Clostridia;Eubacteriales;Eubacteriaceae;Pseudoramibacter
4	3	0.000860585197934596	325.570202020202	0.044294190827863	3.28481957014719	2	0.0442941908278631	10	3	2	9	3.57551468874821	94	0	1.53301491849451	20.0581395348837	0.333333333333333	12	1	26	39.4113597246127	3	0.00207983821602882	45.5035714285714	13.4829339728023	30	0.0190476190476191	1	10.7587890625	Bacteria	Synergistota	Synergistia	Synergistales	Synergistaceae	Synergistes	Bacteria;Synergistota;Synergistia;Synergistales;Synergistaceae;Synergistes
5	4	0.000803212851405623	38.7912809412809	0.0657607887340729	8.51186765727146	3	0.0657607887340731	10	4	3	16	6.87070189743112	84	13.3333333333333	3.00081918775795	33.6162790697674	0.571428571428571	20	0.0987551639829222	18	36.7839357429719	3	0.00200399536160404	42.6642857142857	13.4829339728023	52	0.0214285714285714	4	9.1767578125	Bacteria	Proteobacteria	Gammaproteobacteria	Burkholderiales	Burkholderiaceae	Lautropia	Bacteria;Proteobacteria;Gammaproteobacteria;Burkholderiales;Burkholderiaceae;Lautropia
6	3	0.000838926174496644	663.728571428571	0.0444453806063838	3.6015078454553	2	0.0444453806063839	10	4	2	9	7.3477320989478	84	0	2.288972776071	20.0581395348837	0.333333333333333	15	1	26	38.4194630872483	3	0.0017282252676241	44.9626984126984	13.4566603150799	36	-0.0920634920634921	1	10.6591796875	Bacteria	Firmicutes	Bacilli	Erysipelotrichales	Erysipelotrichaceae	Holdemania	Bacteria;Firmicutes;Bacilli;Erysipelotrichales;Erysipelotrichaceae;Holdemania
7	5	0.000999000999000999	1150.21758935509	0.0801655375605659	6.2221192461727	2	0.0801655375605662	9	4	3	18	14.8256998688389	328	0	6.75737370412845	41.4186046511628	0.230769230769231	25	2	45	45.7502497502498	4	0.0038859391357435	54.0253968253968	13.4829339728023	70	0.13975468975469	1	15.783203125	Bacteria	Firmicutes	Clostridia	Lachnospirales	Lachnospiraceae	Lachnospiraceae_NK4B4_group	Bacteria;Firmicutes;Clostridia;Lachnospirales;Lachnospiraceae;Lachnospiraceae_NK4B4_group
8	3	0.000877963125548727	251.714285714286	0.0944925610657393	4.05541459755515	2	0.0944925610657394	9	3.33333333333333	2	10	6.18396168834195	108	4.33333333333333	2.11640964920337	21.2093023255814	0.5	13	0	22	40.2071992976295	3	0.00150694663103598	45.8047619047619	13.4829339728023	32	-0.0166666666666667	2	10.73046875	Bacteria	Bacteroidota	Bacteroidia	Bacteroidales	Prevotellaceae	Prevotellaceae_UCG-003	Bacteria;Bacteroidota;Bacteroidia;Bacteroidales;Prevotellaceae;Prevotellaceae_UCG-003
9	4	0.00093984962406015	696.438546176047	0.107944069377976	4.70764516539966	2	0.107944069377976	9	3.75	3	13	8.83813788758795	207	0	3.38805073445333	30.1627906976744	0.275	19	1	34	43.0413533834586	3	0.00268200681725876	50.4011904761905	13.4829339728023	50	0.0436507936507936	1	13.595703125	Bacteria	Proteobacteria	Gammaproteobacteria	Pasteurellales	Pasteurellaceae	Aggregatibacter	Bacteria;Proteobacteria;Gammaproteobacteria;Pasteurellales;Pasteurellaceae;Aggregatibacter
10	5	0.000878734622144112	946.752124264624	0.177133119391614	8.26656739844173	2	0.177133119391614	10	4.2	3	19	18.8215702260618	196	5.2	8.61692982414771	42.5697674418605	0.292307692307692	26	0.159664183576095	33	40.2425307557118	4	0.0031120348039299	48.4805555555556	13.4829339728023	72	0.111111111111111	3	12.6787109375	Bacteria	Elusimicrobiota	Elusimicrobia	Elusimicrobiales	Elusimicrobiaceae	Elusimicrobium	Bacteria;Elusimicrobiota;Elusimicrobia;Elusimicrobiales;Elusimicrobiaceae;Elusimicrobium
11	4	0.000760456273764259	476.527691752692	0.00507653452167182	4.61302474158077	2	0.00507653452167198	9	2.25	2	10	3.71148820957046	51	2.16666666666667	1.74643284922799	26.7093023255814	0.35	13	0	16	34.825855513308	2	0.00151871363512329	40.5337301587302	13.4829339728023	38	0.285714285714286	2	8.205078125	Bacteria	Firmicutes	Bacilli	Acholeplasmatales	Acholeplasmataceae	Anaeroplasma	Bacteria;Firmicutes;Bacilli;Acholeplasmatales;Acholeplasmataceae;Anaeroplasma
12	2	0.000822368421052632	75.9525793650794	0.0475212108428984	2.47931013512361	2	0.0475212108428985	10	3.5	2	6	2.36670143458839	46	0	1.16045266632626	11.1046511627907	0.5	9	0	21	37.6611842105263	2	0.00159618986908491	43.093253968254	13.4829339728023	20	-0.266666666666667	1	9.5087890625	Bacteria	Firmicutes	Bacilli	Erysipelotrichales	Erysipelotrichaceae	Merdibacter	Bacteria;Firmicutes;Bacilli;Erysipelotrichales;Erysipelotrichaceae;Merdibacter
13	4	0.000821018062397373	1047.34835115864	0.0071520241888953	4.21494951137742	2	0.0071520241888954	10	2.75	2	12	5.44079818592935	63	0	2.31212674256708	29.0116279069767	0.25	15	1	22	37.5993431855501	3	0.00180045056686646	44.1551587301587	13.4444071611218	42	0.202380952380952	1	10.1005859375	Bacteria	Firmicutes	Negativicutes	Veillonellales-Selenomonadales	Selenomonadaceae	Anaerovibrio	Bacteria;Firmicutes;Negativicutes;Veillonellales-Selenomonadales;Selenomonadaceae;Anaerovibrio
14	3	0.000813008130081301	604.183319458319	0.00876615346419513	3.98452869333631	2	0.00876615346419526	9	4	2	9	10.2499786927317	64	5	2.87058721623114	20.0581395348837	0.407407407407407	15	0	22	37.2325203252033	3	0.00163277477492063	43.1761904761905	13.4829339728023	36	-0.0920634920634921	2	9.607421875	Bacteria	Firmicutes	Clostridia	Oscillospirales	Oscillospiraceae	Pseudoflavonifractor	Bacteria;Firmicutes;Clostridia;Oscillospirales;Oscillospiraceae;Pseudoflavonifractor
15	3	0.000832639467110741	343.677777777778	0.0461126466572526	3.22929331995221	2	0.0461126466572527	11	2.66666666666667	2	8	3.15273990111652	102	0	1.42249507306985	18.906976744186	0.333333333333333	11	1	20	38.1315570358035	2	0.00153226885095727	44.0607503607504	13.4694192404516	28	0.15	1	9.97998046875	Bacteria	Firmicutes	Clostridia	Peptostreptococcales-Tissierellales	Anaerovoracaceae	[Eubacterium]_brachy_group	Bacteria;Firmicutes;Clostridia;Peptostreptococcales-Tissierellales;Anaerovoracaceae;[Eubacterium]_brachy_group
16	2	0.000788022064617809	110.581349206349	0.0165718328464786	2.48953306991512	2	0.0165718328464787	11	3.5	2	6	2.2795821157052	26	0	1.1507870486214	11.1046511627907	0.5	9	0	19	36.0882584712372	2	0.00145959578488768	41.2583694083694	13.4829339728023	20	-0.266666666666667	1	8.57275390625	Bacteria	Firmicutes	Clostridia	Oscillospirales	Ruminococcaceae	DTU089	Bacteria;Firmicutes;Clostridia;Oscillospirales;Ruminococcaceae;DTU089
17	4	0.00093984962406015	1499.5450072803	0.0232341095627292	4.32959692353668	2	0.0232341095627293	9	3.25	3	12	10.3866506545394	153	0	3.74571184236117	29.0116279069767	0.25	17	1	33	43.0413533834586	3	0.00283255430507072	50.0059523809524	13.4829339728023	46	0.119047619047619	1	13.259765625	Bacteria	Verrucomicrobiota	Lentisphaeria	Oligosphaerales	Oligosphaeraceae	Z20	Bacteria;Verrucomicrobiota;Lentisphaeria;Oligosphaerales;Oligosphaeraceae;Z20
18	2	0.000708215297450425	48.8258658008658	0.00249518533239503	2.42232175152937	2	0.00249518533239511	11	3	2	6	1.54907964748322	12	0	1.06974006982488	11.1046511627907	0.5	8	0	13	32.4334277620397	2	0.0011540807345279	36.9762987012987	13.4829339728023	18	-0.166666666666667	1	6.59326171875	Archaea	Euryarchaeota	Methanobacteria	Methanobacteriales	Methanobacteriaceae	Methanobrevibacter	Archaea;Euryarchaeota;Methanobacteria;Methanobacteriales;Methanobacteriaceae;Methanobrevibacter
19	3	0.000865051903114187	374.177161727162	0.0452588818248229	5.0241064684198	3	0.045258881824823	9	5.33333333333333	3	13	11.1395252742181	80	6.33333333333333	3.51946798389419	24.6627906976744	0.454545454545455	19	0	27	39.6159169550173	3	0.0021812600103526	46.0420634920635	13.4829339728023	44	-0.26984126984127	2	11.15625	Bacteria	Proteobacteria	Gammaproteobacteria	Pseudomonadales	Moraxellaceae	Acinetobacter	Bacteria;Proteobacteria;Gammaproteobacteria;Pseudomonadales;Moraxellaceae;Acinetobacter
20	3	0.000928505106778087	601.787702575203	0.0394834108518495	4.23531289320852	3	0.0394834108518496	9	4.66666666666667	3	12	14.055598009758	120	5.66666666666667	4.08681550826293	23.5116279069767	0.393939393939394	17	0.314253343630457	34	42.5218198700093	3	0.00252118053808035	49.0444444444444	13.4829339728023	40	-0.206349206349206	2	12.7734375	Archaea	Thermoplasmatota	Thermoplasmata	Methanomassiliicoccales	Methanomassiliicoccaceae	Methanomassiliicoccus	Archaea;Thermoplasmatota;Thermoplasmata;Methanomassiliicoccales;Methanomassiliicoccaceae;Methanomassiliicoccus
21	2	0.000798722044728434	290.615873015873	0.0119530299528832	2.45123834080211	2	0.0119530299528833	9	3.5	2	6	3.19775557286712	21	0	1.25265554044901	11.1046511627907	0.5	9	0	15	36.5782747603834	2	0.00130008165165719	41.1940476190476	13.4829339728023	20	-0.266666666666667	1	8.3203125	Bacteria	Firmicutes	Clostridia	Clostridiales	Clostridiaceae	Sarcina	Bacteria;Firmicutes;Clostridia;Clostridiales;Clostridiaceae;Sarcina
22	5	0.00111982082866741	1150.1041958042	0.451477322515537	8.32147941978957	3	0.451477322515536	9	5.6	4	24	37.7297041864228	572	3.3	18.7762338021043	48.3255813953488	0.25	33	0	72	51.2833146696529	4	0.00467184395402384	60.115873015873	13.4829339728023	86	-0.0222222222222222	2	19.751953125	Bacteria	Firmicutes	Bacilli	Erysipelotrichales	Erysipelotrichaceae	[Clostridium]_innocuum_group	Bacteria;Firmicutes;Bacilli;Erysipelotrichales;Erysipelotrichaceae;[Clostridium]_innocuum_group
23	4	0.000983284169124877	231.83464035964	0.211151874942295	5.78288370468615	3	0.211151874942295	9	5.25	4	18	15.4147783916301	300	4.16666666666667	6.20409226653227	35.9186046511628	0.279411764705882	25	0	47	45.0304818092429	4	0.00360955229611982	53.2706349206349	13.4829339728023	62	-0.111111111111111	2	15.501953125	Bacteria	Bacteroidota	Bacteroidia	Bacteroidales	Barnesiellaceae	Coprobacter	Bacteria;Bacteroidota;Bacteroidia;Bacteroidales;Barnesiellaceae;Coprobacter
24	2	0.000666666666666667	213	0.00149718281210733	2.28299547451799	1	0.00149718281210745	11	2	1	4	1.39509619575757	7	0	1.04149613691532	8.80232558139535	0.5	6	0	6	30.5306666666667	2	0.000634838951070056	34.0088023088023	13.4694192404516	14	0.0666666666666667	1	5.0810546875	Bacteria	Actinobacteriota	Actinobacteria	Actinomycetales	Actinomycetaceae	Varibaculum	Bacteria;Actinobacteriota;Actinobacteria;Actinomycetales;Actinomycetaceae;Varibaculum
25	3	0.000814995925020375	196.498304473304	0.035401749331883	3.28738320857246	2	0.0354017493318831	9	3	2	9	2.84453830560395	76	0	1.38652618774251	20.0581395348837	0.333333333333333	12	1	24	37.3235533822331	2	0.00198482518777421	43.5472222222222	13.4829339728023	30	0.05	1	9.869140625	Bacteria	Actinobacteriota	Coriobacteriia	Coriobacteriales	Eggerthellaceae	Gordonibacter	Bacteria;Actinobacteriota;Coriobacteriia;Coriobacteriales;Eggerthellaceae;Gordonibacter
26	4	0.000968992248062015	257.266486291486	0.139952901054653	5.53370725218465	3	0.139952901054653	9	4.25	4	19	10.8802671905983	246	3.5	4.69149202135672	37.0697674418605	0.3125	21	0	40	44.3759689922481	4	0.00338206194360091	51.6242063492063	13.4829339728023	54	-0.0277777777777778	2	14.279296875	Bacteria	Actinobacteriota	Actinobacteria	Corynebacteriales	Corynebacteriaceae	Corynebacterium	Bacteria;Actinobacteriota;Actinobacteria;Corynebacteriales;Corynebacteriaceae;Corynebacterium
27	5	0.001001001001001	653.856186868687	0.135235519406031	6.6615888515555	3	0.135235519406032	9	3.8	4	20	14.995750891442	380	2.4	7.15175367159627	43.7209302325581	0.246153846153846	24	0	45	45.8418418418418	4	0.00401016583614847	53.8849206349206	13.4829339728023	68	0.152380952380952	2	15.650390625	Bacteria	Firmicutes	Clostridia	Lachnospirales	Lachnospiraceae	UC5-1-2E3	Bacteria;Firmicutes;Clostridia;Lachnospirales;Lachnospiraceae;UC5-1-2E3
28	6	0.000874125874125874	812.222258297258	0.0356049853504183	8.29942687352319	3	0.0356049853504186	10	3	3	18	11.1326278465124	230	3.2	5.79087067935742	46.9186046511628	0.227272727272727	24	0	30	40.0314685314685	4	0.00297706889468734	48.4523809523809	13.4829339728023	78	0.35	3	12.5556640625	Bacteria	Proteobacteria	Gammaproteobacteria	Burkholderiales	Neisseriaceae	Kingella	Bacteria;Proteobacteria;Gammaproteobacteria;Burkholderiales;Neisseriaceae;Kingella
29	3	0.000670690811535882	177.594227994228	0.00125095595806981	3.46684981444203	2	0.00125095595806993	10	3	2	10	2.10953956193742	14	0	1.2530283719404	21.2093023255814	0.4	12	1	12	30.7149564050973	3	0.00118823293726112	36.022619047619	13.4829339728023	30	0.0190476190476191	1	6.4892578125	Bacteria	Proteobacteria	Alphaproteobacteria	Sphingomonadales	Sphingomonadaceae	Sphingomonas	Bacteria;Proteobacteria;Alphaproteobacteria;Sphingomonadales;Sphingomonadaceae;Sphingomonas
30	3	0.000698324022346369	404.684145021645	0.00246336410149776	3.26415953214419	2	0.00246336410149787	11	2.33333333333333	2	9	2.33442015105313	40	0	1.28429776734913	20.0581395348837	0.444444444444444	10	1	13	31.9804469273743	2	0.0012150787822809	36.9857864357864	13.4829339728023	26	0.133333333333333	1	6.6845703125	Bacteria	Firmicutes	Clostridia	Oscillospirales	Ruminococcaceae	Anaerofilum	Bacteria;Firmicutes;Clostridia;Oscillospirales;Ruminococcaceae;Anaerofilum
31	4	0.000987166831194472	471.367803030303	0.155135452510114	5.44248046265944	3	0.155135452510115	9	4.5	3	16	15.1570696511671	285	3.66666666666667	5.78388878003329	33.6162790697674	0.285714285714286	22	0	44	45.208292201382	4	0.00351086469353922	52.8527777777778	13.4829339728023	56	-0.0420634920634921	2	15.099609375	Bacteria	Firmicutes	Bacilli	Erysipelotrichales	Erysipelatoclostridiaceae	Coprobacillus	Bacteria;Firmicutes;Bacilli;Erysipelotrichales;Erysipelatoclostridiaceae;Coprobacillus
32	3	0.000917431192660551	407.663650238651	0.0876602201326271	3.48262452437949	2	0.0876602201326271	9	3.66666666666667	2	10	5.60980751569214	124	0	1.9947447977105	21.2093023255814	0.333333333333333	14	1	28	42.0146788990826	3	0.0021453749026346	48.0972222222222	13.4829339728023	34	-0.0444444444444444	1	12.109375	Bacteria	Firmicutes	Clostridia	Lachnospirales	Lachnospiraceae	[Eubacterium]_fissicatena_group	Bacteria;Firmicutes;Clostridia;Lachnospirales;Lachnospiraceae;[Eubacterium]_fissicatena_group
33	6	0.000918273645546373	1617.38806055056	0.033370522315752	6.82420325731235	3	0.0333705223157522	10	3	3	18	10.8475695308085	270	0	5.65724527735779	46.9186046511628	0.166666666666667	24	2	37	42.0532598714417	3	0.00387207667765971	51.081746031746	13.4829339728023	78	0.338888888888889	1	14.1318359375	Bacteria	Firmicutes	Negativicutes	Veillonellales-Selenomonadales	Veillonellaceae	Negativicoccus	Bacteria;Firmicutes;Negativicutes;Veillonellales-Selenomonadales;Veillonellaceae;Negativicoccus
34	4	0.000965250965250965	456.289776889777	0.111853462424353	5.22852400842685	3	0.111853462424353	8	4.5	4	17	8.86150247324586	180	0	3.76090525905287	34.7674418604651	0.291666666666667	22	1	39	44.2046332046332	4	0.00347249767150495	51.65	13.4829339728023	56	-0.05	1	14.3359375	Bacteria	Actinobacteriota	Actinobacteria	Micrococcales	Micrococcaceae	Rothia	Bacteria;Actinobacteriota;Actinobacteria;Micrococcales;Micrococcaceae;Rothia
35	4	0.000928505106778087	478.245743145743	0.0477348982900289	6.12152377869595	3	0.0477348982900292	9	4.25	3	15	14.4086813713972	177	7	5.37728104597159	32.4651162790698	0.354166666666667	21	0.314253343630457	32	42.5218198700093	4	0.00278930311226646	49.4206349206349	13.4829339728023	54	-0.0142857142857143	2	12.921875	Bacteria	Firmicutes	Clostridia	Oscillospirales	Oscillospiraceae	UCG-007	Bacteria;Firmicutes;Clostridia;Oscillospirales;Oscillospiraceae;UCG-007
36	2	0.000788022064617809	73.7337301587302	0.0220657653158042	2.34616751775144	2	0.0220657653158043	10	2.5	2	6	1.53279462814372	27	0	1.06793329753522	11.1046511627907	0.5	7	0	14	36.0882584712372	2	0.00127460750317347	40.4734126984127	13.4829339728023	16	-0.1	1	7.9111328125	Bacteria	Firmicutes	Clostridia	Lachnospirales	Lachnospiraceae	Shuttleworthia	Bacteria;Firmicutes;Clostridia;Lachnospirales;Lachnospiraceae;Shuttleworthia
37	4	0.000979431929480901	1057.92844802257	0.07371656403617	4.57498756723903	2	0.0737165640361701	8	4	3	15	12.487171430143	228	0	4.75402023474931	32.4651162790698	0.25	20	1	45	44.8540646425073	4	0.00330574009220383	52.4761904761905	13.4829339728023	52	0.0277777777777778	1	14.8828125	Bacteria	Firmicutes	Bacilli	Staphylococcales	Gemellaceae	Gemella	Bacteria;Firmicutes;Bacilli;Staphylococcales;Gemellaceae;Gemella
38	5	0.00101522842639594	930.812620712621	0.119102027878249	6.02445546198935	3	0.119102027878249	8	3.8	4	18	12.1343352831247	312	0	5.64364806025777	41.4186046511628	0.215384615384615	24	2	42	46.4934010152284	4	0.00367504510891374	54.2142857142857	13.4694192404516	68	0.181818181818182	1	15.7421875	Bacteria	Firmicutes	Bacilli	Staphylococcales	Staphylococcaceae	Staphylococcus	Bacteria;Firmicutes;Bacilli;Staphylococcales;Staphylococcaceae;Staphylococcus
39	4	0.000871080139372822	313.940079365079	0.0321127336842244	5.2594033830202	2	0.0321127336842246	10	3.75	2	12	6.57444478011617	99	3.16666666666667	2.64072102963349	29.0116279069767	0.295454545454545	19	0.314253343630457	26	39.8919860627178	3	0.00268656138513217	46.8793650793651	13.4829339728023	50	0.0888888888888889	2	11.5908203125	Bacteria	Firmicutes	Clostridia	Oscillospirales	[Clostridium]_methylpentosum_group	[Clostridium]_methylpentosum_group	Bacteria;Firmicutes;Clostridia;Oscillospirales;[Clostridium]_methylpentosum_group;[Clostridium]_methylpentosum_group
40	2	0.00088261253309797	81.83079004329	0.0410563575783105	2.93050310849402	2	0.0410563575783105	10	5.5	2	9	3.69908146729191	42	0	1.40451249532625	14.5581395348837	0.5625	13	0	26	40.4201235657546	2	0.00194605626375288	46.0142857142857	13.4829339728023	28	-0.464285714285714	1	11.0068359375	Bacteria	Desulfobacterota	Desulfovibrionia	Desulfovibrionales	Desulfovibrionaceae	Desulfovibrio	Bacteria;Desulfobacterota;Desulfovibrionia;Desulfovibrionales;Desulfovibrionaceae;Desulfovibrio
41	6	0.000935453695042095	1047.55617715618	0.107587776022078	9.76739123972969	3	0.107587776022078	9	3.5	3	20	20.1632209300648	305	5.4	10.4669735806741	49.2209302325581	0.25	27	0.159664183576095	36	42.8400374181478	3	0.00316323474486064	51.0634920634921	13.4829339728023	84	0.28030303030303	3	13.900390625	Bacteria	Firmicutes	Clostridia	Oscillospirales	Ethanoligenenaceae	Acetanaerobacterium	Bacteria;Firmicutes;Clostridia;Oscillospirales;Ethanoligenenaceae;Acetanaerobacterium
42	3	0.000972762645914397	601.906259018759	0.0609260677743497	3.97672084823708	2	0.0609260677743497	9	5.33333333333333	3	12	11.2382998957957	132	0	3.42501708709519	23.5116279069767	0.361111111111111	19	1	42	44.5486381322957	3	0.00289753511151451	51.4599206349206	13.4829339728023	44	-0.277777777777778	1	14.255859375	Bacteria	Firmicutes	Clostridia	Lachnospirales	Lachnospiraceae	Frisingicoccus	Bacteria;Firmicutes;Clostridia;Lachnospirales;Lachnospiraceae;Frisingicoccus
43	6	0.000949667616334283	810.571805971805	0.0585661690826064	7.99435587399777	2	0.0585661690826067	10	3.33333333333333	3	17	10.6021297771867	235	1.73333333333333	5.43071883896099	45.7674418604651	0.222222222222222	26	0	33	43.4909781576448	4	0.0038418480626352	51.5873015873016	13.4829339728023	82	0.313636363636364	2	14.1279296875	Bacteria	Firmicutes	Negativicutes	Acidaminococcales	Acidaminococcaceae	Acidaminococcus	Bacteria;Firmicutes;Negativicutes;Acidaminococcales;Acidaminococcaceae;Acidaminococcus
44	2	0.000827129859387924	186.834920634921	0.021371946997251	2.46572462613696	2	0.021371946997251	9	3.5	2	6	2.82248157885954	35	0	1.21102005698618	11.1046511627907	0.5	9	0	19	37.8792390405294	2	0.0015635290884195	42.8369047619048	13.4829339728023	20	-0.266666666666667	1	9.21875	Bacteria	Firmicutes	Clostridia	Peptostreptococcales-Tissierellales	Peptostreptococcaceae	Terrisporobacter	Bacteria;Firmicutes;Clostridia;Peptostreptococcales-Tissierellales;Peptostreptococcaceae;Terrisporobacter
45	3	0.000826446280991736	0	0.0532597000272719	6.00533392813364	3	0.053259700027272	9	4.66666666666667	3	12	6.73876351683863	70	17	2.36805188457618	23.5116279069767	0.583333333333333	17	0.159664183576095	19	37.8479338842975	3	0.0018540749082581	43.2424603174603	13.4829339728023	40	-0.194444444444444	3	9.412109375	Bacteria	Bacteroidota	Bacteroidia	Bacteroidales	Prevotellaceae	Prevotellaceae_UCG-001	Bacteria;Bacteroidota;Bacteroidia;Bacteroidales;Prevotellaceae;Prevotellaceae_UCG-001
46	3	0.000956937799043062	562.442435342435	0.172724950625323	4.1926496998854	2	0.172724950625323	9	5.33333333333333	3	12	10.9893990432326	138	0	3.36654894329558	23.5116279069767	0.361111111111111	19	1	42	43.8239234449761	3	0.00261150435977648	51.0519841269841	13.4829339728023	44	-0.264285714285714	1	14.099609375	Bacteria	Firmicutes	Clostridia	Lachnospirales	Lachnospiraceae	Oribacterium	Bacteria;Firmicutes;Clostridia;Lachnospirales;Lachnospiraceae;Oribacterium
47	1	0.000618811881188119	0	0.00208840188672923	1.59244598375961	1	0.00208840188672928	12	2	1	2	1.0271345986909	0	0	1	1	1	3	0	4	28.3391089108911	1	0.000499847629643963	31.0589105339105	13.4829339728023	6	-0.333333333333333	1	3.977294921875	Bacteria	Firmicutes	Clostridia	Clostridia	Hungateiclostridiaceae	Ruminiclostridium	Bacteria;Firmicutes;Clostridia;Clostridia;Hungateiclostridiaceae;Ruminiclostridium
48	2	0.000725163161711385	105	0.03157179294355	2.69837354180439	2	0.03157179294355	12	4	2	7	2.51412309612776	23	0	1.19525888037317	12.2558139534884	0.6	10	0	17	33.2095721537346	2	0.00108956092540694	38.6488455988456	13.4829339728023	22	-0.25	1	7.589599609375	Bacteria	Firmicutes	Bacilli	RF39	RF39	RF39	Bacteria;Firmicutes;Bacilli;RF39;RF39;RF39
49	2	0.000700770847932726	424	0.00158984025853607	2.39563632587358	1	0.00158984025853614	11	3	2	5	3.1203740755169	12	0	1.21864739003531	9.95348837209302	0.5	8	0	12	32.0925017519271	2	0.000794661197885402	36.4965367965368	13.4566603150799	18	-0.166666666666667	1	6.36279296875	Bacteria	Spirochaetota	Spirochaetia	Spirochaetales	Spirochaetaceae	Treponema	Bacteria;Spirochaetota;Spirochaetia;Spirochaetales;Spirochaetaceae;Treponema
50	4	0.000716845878136201	326.549044011544	0.00314961795341045	5.60048840550028	2	0.0031496179534106	11	3	3	14	5.71068176615478	57	5.33333333333333	2.50078376614458	31.3139534883721	0.392857142857143	16	0	17	32.8286738351254	3	0.00148309073268423	39.2032828282828	13.4829339728023	44	0.154761904761905	3	7.94677734375	Bacteria	Firmicutes	Clostridia	Peptostreptococcales-Tissierellales	Peptostreptococcales-Tissierellales	Ezakiella	Bacteria;Firmicutes;Clostridia;Peptostreptococcales-Tissierellales;Peptostreptococcales-Tissierellales;Ezakiella
51	3	0.000914076782449726	647.698329938036	0.0667543032841889	3.69319539684973	2	0.0667543032841888	9	4.33333333333333	3	11	8.77952779908385	122	0	2.75692780471273	22.3604651162791	0.37037037037037	16	1	34	41.8610603290676	3	0.00260157657342324	48.606746031746	13.4829339728023	38	-0.178571428571429	1	12.6171875	Bacteria	Campilobacterota	Campylobacteria	Campylobacterales	Campylobacteraceae	Campylobacter	Bacteria;Campilobacterota;Campylobacteria;Campylobacterales;Campylobacteraceae;Campylobacter
52	4	0.000746268656716418	582.257323232323	0.00406184087998317	5.15691622901467	2	0.00406184087998333	11	3.25	3	14	6.85817893972304	63	2.83333333333333	2.85978814753094	31.3139534883721	0.34375	17	0	17	34.1761194029851	3	0.00161585723823243	40.8294733044733	13.4829339728023	46	0.107142857142857	2	8.67333984375	Bacteria	Actinobacteriota	Actinobacteria	Pseudonocardiales	Pseudonocardiaceae	Prauserella	Bacteria;Actinobacteriota;Actinobacteria;Pseudonocardiales;Pseudonocardiaceae;Prauserella
53	6	0.00106837606837607	1019.1098984349	0.347429763087629	9.27047308588793	3	0.34742976308763	9	4.16666666666667	4	24	28.8214785834993	590	4.13333333333333	16.0089016171109	53.8255813953488	0.212962962962963	31	0.314253343630457	58	48.9273504273504	4	0.00490147025490278	57.740873015873	13.4829339728023	92	0.192929292929293	2	18.037109375	Bacteria	Firmicutes	Bacilli	Lactobacillales	Lactobacillaceae	Pediococcus	Bacteria;Firmicutes;Bacilli;Lactobacillales;Lactobacillaceae;Pediococcus
54	3	0.000927643784786642	597.886277611278	0.0402799840216706	3.61183243122965	3	0.0402799840216707	9	4.33333333333333	3	12	8.39868587698146	122	0	2.75797654031613	23.5116279069767	0.333333333333333	16	1	36	42.4823747680891	3	0.00268200894604284	49.1880952380952	13.4829339728023	38	-0.158730158730159	1	12.912109375	Bacteria	Firmicutes	Bacilli	Lactobacillales	Aerococcaceae	Facklamia	Bacteria;Firmicutes;Bacilli;Lactobacillales;Aerococcaceae;Facklamia
55	4	0.000860585197934596	113.887545787546	0.0928003350704023	8.76313856694581	3	0.0928003350704023	10	4.5	3	17	11.2833193130661	123	14.6666666666667	4.60215366435065	34.7674418604651	0.5	22	0.0987551639829222	23	39.4113597246127	4	0.00215175494860473	45.7400793650794	13.4829339728023	56	-0.0420634920634921	4	10.78125	Bacteria	Bacteroidota	Bacteroidia	Flavobacteriales	Flavobacteriaceae	Capnocytophaga	Bacteria;Bacteroidota;Bacteroidia;Flavobacteriales;Flavobacteriaceae;Capnocytophaga
56	2	0.000610500610500611	213	0.000352629041577276	2.23232548717597	1	0.000352629041577385	12	1.5	1	4	1	6	0	1.00674968222649	8.80232558139535	0.5	5	0	6	27.958485958486	2	0.000508461084276049	31.3477633477633	13.4694192404516	12	0.166666666666667	1	4.306396484375	Bacteria	Firmicutes	Clostridia	Peptostreptococcales-Tissierellales	Peptostreptococcales-Tissierellales	Finegoldia	Bacteria;Firmicutes;Clostridia;Peptostreptococcales-Tissierellales;Peptostreptococcales-Tissierellales;Finegoldia
57	3	0.000909090909090909	929.736591186591	0.0133601605922417	3.33977252677742	2	0.0133601605922418	10	3.33333333333333	2	10	7.25476492787672	100	0	2.34331580668163	21.2093023255814	0.333333333333333	13	1	29	41.6327272727273	3	0.00235388073692496	47.8710317460317	13.4829339728023	32	-0.0285714285714286	1	12.0263671875	Bacteria	Bacteroidota	Bacteroidia	Bacteroidales	Porphyromonadaceae	Porphyromonas	Bacteria;Bacteroidota;Bacteroidia;Bacteroidales;Porphyromonadaceae;Porphyromonas
58	3	0.000859106529209622	852.381998556999	0.0129757266269222	3.42901611968533	2	0.0129757266269223	10	3.66666666666667	3	11	7.64339442167801	84	0	2.50311099914555	22.3604651162791	0.333333333333333	14	1	29	39.3436426116838	3	0.00216553509402119	46.0353174603175	13.4829339728023	34	-0.0952380952380952	1	11.2373046875	Bacteria	Firmicutes	Clostridia	Peptostreptococcales-Tissierellales	Peptostreptococcales-Tissierellales	Anaerococcus	Bacteria;Firmicutes;Clostridia;Peptostreptococcales-Tissierellales;Peptostreptococcales-Tissierellales;Anaerococcus
59	2	0.000736377025036819	276.386241536242	0.0103606343722661	2.53614573097282	2	0.0103606343722662	10	4	2	6	3.62495122096391	20	0	1.30005157008535	11.1046511627907	0.5	10	0	14	33.7231222385862	2	0.00124754795909911	38.5380952380952	13.4829339728023	22	-0.333333333333333	1	7.314453125	Bacteria	Actinobacteriota	Coriobacteriia	Coriobacteriales	Atopobiaceae	Olsenella	Bacteria;Actinobacteriota;Coriobacteriia;Coriobacteriales;Atopobiaceae;Olsenella
60	2	0.00072463768115942	257.337373737374	0.0101135928785949	2.45631477217072	2	0.010113592878595	10	3.5	2	6	3.02908536758868	22	0	1.2339421053198	11.1046511627907	0.5	9	0	14	33.1855072463768	2	0.00124236000056784	38.0420634920635	13.4829339728023	20	-0.266666666666667	1	7.1376953125	Bacteria	Firmicutes	Bacilli	Erysipelotrichales	Erysipelatoclostridiaceae	UCG-004	Bacteria;Firmicutes;Bacilli;Erysipelotrichales;Erysipelatoclostridiaceae;UCG-004
61	4	0.000910746812386157	1135.46967199467	0.0178160354130615	4.43105401014219	2	0.0178160354130616	10	3.5	3	13	9.90938344290888	171	0	3.71087842236976	30.1627906976744	0.25	18	1	38	41.7085610200364	3	0.00312521310552131	49.6055555555556	13.4829339728023	48	0.0714285714285714	1	13.3349609375	Bacteria	Patescibacteria	Saccharimonadia	Saccharimonadales	Saccharimonadaceae	TM7x	Bacteria;Patescibacteria;Saccharimonadia;Saccharimonadales;Saccharimonadaceae;TM7x
62	4	0.000796178343949045	862.181493506494	0.0438296167687522	4.23615060773499	2	0.0438296167687524	11	2.5	2	10	4.27281296790589	90	0	1.8962242783231	26.7093023255814	0.25	14	1	21	36.4617834394904	2	0.00170868104037568	43.0147186147186	13.4694192404516	40	0.288888888888889	1	9.58447265625	Bacteria	Actinobacteriota	Coriobacteriia	Coriobacteriales	Atopobiaceae	Libanicoccus	Bacteria;Actinobacteriota;Coriobacteriia;Coriobacteriales;Atopobiaceae;Libanicoccus
63	3	0.000785545954438335	48.6	0.0493407808657329	3.9292831726946	2	0.049340780865733	10	3	2	9	2.77508392418112	48	4	1.37260742864932	20.0581395348837	0.533333333333333	12	0	14	35.974862529458	3	0.00144928872162335	41.1007936507936	13.4829339728023	30	0.0190476190476191	2	8.2978515625	Bacteria	Firmicutes	Clostridia	Peptostreptococcales-Tissierellales	Peptostreptococcaceae	Peptostreptococcus	Bacteria;Firmicutes;Clostridia;Peptostreptococcales-Tissierellales;Peptostreptococcaceae;Peptostreptococcus
64	5	0.00102880658436214	1133.02952456041	0.166116371941034	6.16630156375119	2	0.166116371941034	8	4.2	3	18	17.4606544083976	420	0	7.84775605392862	41.4186046511628	0.213333333333333	26	2	56	47.1152263374486	4	0.00428944897304626	55.8333333333333	13.4829339728023	72	0.111111111111111	1	17.015625	Bacteria	Firmicutes	Bacilli	Lactobacillales	Carnobacteriaceae	Granulicatella	Bacteria;Firmicutes;Bacilli;Lactobacillales;Carnobacteriaceae;Granulicatella
65	6	0.00103305785123967	1084.19717920968	0.403493893488837	9.33672548334076	3	0.403493893488837	10	4.66666666666667	4	24	27.3370695865962	540	2.26666666666667	15.210626614903	53.8255813953488	0.2	34	0	60	47.3099173553719	4	0.00521889704701359	57.5527777777778	13.4829339728023	98	0.13030303030303	2	18.2392578125	Bacteria	Firmicutes	Clostridia	Lachnospirales	Lachnospiraceae	Marvinbryantia	Bacteria;Firmicutes;Clostridia;Lachnospirales;Lachnospiraceae;Marvinbryantia
66	1	0.000868055555555556	0	0.0928181109775328	1.79178531194964	1	0.0928181109775327	10	4	1	4	1.40817447092313	0	0	1.01526776224016	3.30232558139535	1	5	0	19	39.7534722222222	1	0.000973803143361975	43.909126984127	13.4829339728023	10	-0.6	1	9.6005859375	Bacteria	Firmicutes	Clostridia	Lachnospirales	Lachnospiraceae	Lachnospiraceae_UCG-008	Bacteria;Firmicutes;Clostridia;Lachnospirales;Lachnospiraceae;Lachnospiraceae_UCG-008
67	5	0.0010752688172043	1282.81369463869	0.366229497012207	8.01768097335074	3	0.366229497012207	8	5.4	4	21	34.9324824048841	484	3.2	16.2517621499133	44.8720930232558	0.252631578947368	32	0.314253343630457	61	49.2430107526882	4	0.0037417503801178	58.1166666666667	13.4829339728023	84	0.0095959595959596	2	18.4609375	Bacteria	Firmicutes	Clostridia	Lachnospirales	Lachnospiraceae	Lachnospiraceae_NK4A136_group	Bacteria;Firmicutes;Clostridia;Lachnospirales;Lachnospiraceae;Lachnospiraceae_NK4A136_group
68	3	0.000659195781147001	166.716468253968	0.00105628047726325	3.45864512325691	2	0.00105628047726337	11	3	3	10	2.0639816150767	14	0	1.24337451744772	21.2093023255814	0.4	12	1	11	30.188529993408	3	0.00118509214706245	35.3159090909091	13.4829339728023	30	0	1	6.20654296875	Bacteria	Firmicutes	Bacilli	Lactobacillales	Streptococcaceae	Lactococcus	Bacteria;Firmicutes;Bacilli;Lactobacillales;Streptococcaceae;Lactococcus
69	3	0.000673854447439353	32.0440476190476	0.00179713976037318	4.67458145225249	2	0.00179713976037326	11	3.66666666666667	3	12	3.31192167231316	26	9.33333333333333	1.56306837535538	23.5116279069767	0.523809523809524	14	0.159664183576095	12	30.8598382749326	3	0.00123943193567435	36.1854256854257	13.4829339728023	34	-0.0952380952380952	3	6.53662109375	Bacteria	Firmicutes	Clostridia	Oscillospirales	Ruminococcaceae	Harryflintia	Bacteria;Firmicutes;Clostridia;Oscillospirales;Ruminococcaceae;Harryflintia
70	3	0.000936329588014981	329.292063492063	0.0772062340763836	3.70379723288374	2	0.0772062340763837	8	4	2	10	5.62790464608796	116	0	1.99857962951516	21.2093023255814	0.375	15	1	32	42.8801498127341	3	0.00242927722216619	49.0988095238095	13.4829339728023	36	-0.0920634920634921	1	12.70703125	Bacteria	Firmicutes	Bacilli	Lactobacillales	Enterococcaceae	Enterococcus	Bacteria;Firmicutes;Bacilli;Lactobacillales;Enterococcaceae;Enterococcus
71	4	0.00102669404517454	713.955866355866	0.159602345797454	4.74916259597592	3	0.159602345797454	8	4	3	16	10.5656621113779	252	0	4.24181303713979	33.6162790697674	0.25	20	1	46	47.0184804928131	4	0.00338297211500646	54.0309523809524	13.4829339728023	52	0.0277777777777778	1	15.6328125	Bacteria	Firmicutes	Clostridia	Oscillospirales	Ruminococcaceae	Negativibacillus	Bacteria;Firmicutes;Clostridia;Oscillospirales;Ruminococcaceae;Negativibacillus
72	3	0.000796178343949045	549.403318903319	0.0064411506017358	3.4011095004568	2	0.0064411506017359	9	3.66666666666667	3	9	5.25295092324288	44	0	1.86917558055526	20.0581395348837	0.333333333333333	14	1	20	36.4617834394904	3	0.00182326110949913	42.4369047619048	13.4829339728023	34	-0.0952380952380952	1	9.2734375	Bacteria	Proteobacteria	Gammaproteobacteria	Burkholderiales	Neisseriaceae	Neisseria	Bacteria;Proteobacteria;Gammaproteobacteria;Burkholderiales;Neisseriaceae;Neisseria
73	2	0.000703729767769177	135.077922077922	0.00190385841030571	2.47487015358376	2	0.00190385841030579	10	3.5	2	6	2.24770983005166	14	0	1.14725091757197	11.1046511627907	0.5	9	0	11	32.2280084447572	2	0.0011962655424071	36.6956349206349	13.4829339728023	20	-0.266666666666667	1	6.490234375	Bacteria	Firmicutes	Clostridia	Lachnospirales	Lachnospiraceae	Howardella	Bacteria;Firmicutes;Clostridia;Lachnospirales;Lachnospiraceae;Howardella
74	2	0.000746268656716418	152.209523809524	0.0081620295200641	2.58546996776039	2	0.00816202952006423	11	4	2	7	2.80000768620963	21	0	1.23026493194196	12.2558139534884	0.5	10	0	16	34.1761194029851	2	0.0012749864024263	39.4588383838384	13.4829339728023	22	-0.25	1	7.84814453125	Bacteria	Firmicutes	Bacilli	Erysipelotrichales	Erysipelatoclostridiaceae	Erysipelatoclostridiaceae	Bacteria;Firmicutes;Bacilli;Erysipelotrichales;Erysipelatoclostridiaceae;Erysipelatoclostridiaceae
75	4	0.000966183574879227	459.913514263514	0.191349321744993	6.39499788683363	3	0.191349321744993	8	4.5	3	16	18.147014330834	261	7.33333333333333	6.78809525117557	33.6162790697674	0.326923076923077	22	0	39	44.2473429951691	4	0.00295332087688493	51.6119047619048	13.4829339728023	56	-0.0222222222222222	3	14.3046875	Bacteria	Firmicutes	Clostridia	Lachnospirales	Lachnospiraceae	Dorea	Bacteria;Firmicutes;Clostridia;Lachnospirales;Lachnospiraceae;Dorea
76	2	0.000860585197934596	93.6941261353026	0.0395178275515753	2.49741406204058	2	0.0395178275515754	9	3.5	2	7	2.40859895196768	42	0	1.18233763956351	12.2558139534884	0.5	9	0	21	39.4113597246127	2	0.00164433864049867	44.3361111111111	13.4829339728023	20	-0.266666666666667	1	9.943359375	Bacteria	Firmicutes	Negativicutes	Veillonellales-Selenomonadales	Veillonellaceae	Veillonella	Bacteria;Firmicutes;Negativicutes;Veillonellales-Selenomonadales;Veillonellaceae;Veillonella
77	2	0.000868055555555556	0	0.105914425275176	3.21621380069007	2	0.105914425275176	10	4.5	2	8	5.14682702759702	66	11	1.56635847936841	13.406976744186	0.642857142857143	11	0	23	39.7534722222222	2	0.0015897347142379	45.1349206349206	13.4829339728023	24	-0.35	2	10.4833984375	Bacteria	Firmicutes	Bacilli	Erysipelotrichales	Erysipelotrichaceae	Faecalitalea	Bacteria;Firmicutes;Bacilli;Erysipelotrichales;Erysipelotrichaceae;Faecalitalea
78	7	0.000967117988394584	1458.57906121656	0.284631405545282	13.0562956559971	2	0.284631405545282	9	4	4	25	32.5680709497914	390	6.66666666666667	20.1274627810252	60.4767441860465	0.226890756302521	35	0.0987551639829222	44	44.2901353965184	4	0.00344001878365596	53.8353174603175	13.4829339728023	112	0.295382395382395	4	15.677734375	Bacteria	Proteobacteria	Gammaproteobacteria	Aeromonadales	Succinivibrionaceae	Succinivibrio	Bacteria;Proteobacteria;Gammaproteobacteria;Aeromonadales;Succinivibrionaceae;Succinivibrio
79	2	0.000865051903114187	212.186111111111	0.0201070915367952	2.53756867319063	2	0.0201070915367953	9	4	2	7	3.54926149441505	41	0	1.32200970713478	12.2558139534884	0.5	10	0	26	39.6159169550173	2	0.00170508269506174	44.7039682539683	13.4829339728023	22	-0.333333333333333	1	10.197265625	Bacteria	Firmicutes	Clostridia	Lachnospirales	Lachnospiraceae	Lactonifactor	Bacteria;Firmicutes;Clostridia;Lachnospirales;Lachnospiraceae;Lactonifactor
80	3	0.000893655049151028	122.573979615156	0.112822675113093	4.00514461840142	2	0.112822675113093	9	3.33333333333333	2	10	5.75777748748869	140	4.33333333333333	2.02610004252383	21.2093023255814	0.428571428571429	13	0.314253343630457	25	40.9258266309205	2	0.00195339113509252	46.8519841269841	13.4829339728023	32	0.0222222222222222	2	11.396484375	Bacteria	Actinobacteriota	Coriobacteriia	Coriobacteriales	Eggerthellaceae	Enterorhabdus	Bacteria;Actinobacteriota;Coriobacteriia;Coriobacteriales;Eggerthellaceae;Enterorhabdus
81	4	0.000838222967309304	625.117604617604	0.0236775183718616	4.13733386147945	2	0.0236775183718617	10	2.5	2	11	3.71876661530522	108	0	1.78068032306059	27.8604651162791	0.25	14	1	23	38.3872590108969	2	0.0020719637440253	44.6984126984127	13.4829339728023	40	0.25	1	10.2783203125	Bacteria	Firmicutes	Bacilli	Erysipelotrichales	Erysipelotrichaceae	Turicibacter	Bacteria;Firmicutes;Bacilli;Erysipelotrichales;Erysipelotrichaceae;Turicibacter
82	4	0.000890471950133571	473.618154068154	0.0692682896896614	4.24944107717696	2	0.0692682896896614	9	2.75	2	11	4.50953172791256	186	0	2.00079352189708	27.8604651162791	0.25	15	1	31	40.780053428317	3	0.00229765208212766	47.7103174603175	13.4694192404516	42	0.241269841269841	1	12.03515625	Bacteria	Verrucomicrobiota	Lentisphaeria	Victivallales	vadinBE97	vadinBE97	Bacteria;Verrucomicrobiota;Lentisphaeria;Victivallales;vadinBE97;vadinBE97
83	2	0.000784929356357928	149.187914862915	0.0134812085466515	2.455423055458	2	0.0134812085466515	10	3.5	2	6	2.5190323288827	28	0	1.17735330567656	11.1046511627907	0.5	9	0	17	35.9466248037677	2	0.00151760774871439	41.0666666666667	13.4829339728023	20	-0.266666666666667	1	8.4560546875	Bacteria	Proteobacteria	Alphaproteobacteria	Rhizobiales	Rhizobiaceae	Allorhizobium-Neorhizobium-Pararhizobium-Rhizobium	Bacteria;Proteobacteria;Alphaproteobacteria;Rhizobiales;Rhizobiaceae;Allorhizobium-Neorhizobium-Pararhizobium-Rhizobium
84	2	0.000718390804597701	53.7688566335625	0.00462620357005494	2.42067522930282	2	0.00462620357005502	10	3	2	6	1.60151522836638	15	0	1.07555763457913	11.1046511627907	0.5	8	0	12	32.8994252873563	2	0.00119596137882533	37.4154761904762	13.4829339728023	18	-0.166666666666667	1	6.73828125	Bacteria	Fusobacteriota	Fusobacteriia	Fusobacteriales	Leptotrichiaceae	Leptotrichia	Bacteria;Fusobacteriota;Fusobacteriia;Fusobacteriales;Leptotrichiaceae;Leptotrichia
85	6	0.000856164383561644	1181.61895743146	0.13499458491372	8.20475171143977	2	0.13499458491372	11	3.5	3	18	14.2982078825369	255	1.8	7.27478425623856	46.9186046511628	0.217948717948718	27	0	33	39.208904109589	4	0.00256423424966165	48.5754329004329	13.4212881773189	84	0.298484848484848	2	12.92919921875	Bacteria	Firmicutes	Negativicutes	Veillonellales-Selenomonadales	Selenomonadaceae	Mitsuokella	Bacteria;Firmicutes;Negativicutes;Veillonellales-Selenomonadales;Selenomonadaceae;Mitsuokella
86	1	0.000629722921914358	0	0.00734793807106725	1.70557039949007	1	0.00734793807106729	13	4	1	3	1.40817447092313	0	0	1.00953737133848	2.15116279069767	1	5	0	9	28.8387909319899	1	0.000614960072638696	32.6165334665335	13.4829339728023	10	-0.6	1	4.9197998046875	Bacteria	Firmicutes	Clostridia	Oscillospirales	Butyricicoccaceae	UCG-009	Bacteria;Firmicutes;Clostridia;Oscillospirales;Butyricicoccaceae;UCG-009
87	1	0.000629722921914358	0	0.00734793807106726	1.70557039949007	1	0.00734793807106729	13	4	1	3	1.40817447092313	0	0	1.00953737133848	2.15116279069767	1	5	0	9	28.8387909319899	1	0.000614960072638699	32.6165334665335	13.4829339728023	10	-0.6	1	4.9197998046875	Bacteria	Firmicutes	Clostridia	Oscillospirales	Ruminococcaceae	Fournierella	Bacteria;Firmicutes;Clostridia;Oscillospirales;Ruminococcaceae;Fournierella
88	2	0.000630517023959647	1.5	0.0140363360442085	2.52857025797842	2	0.0140363360442086	13	3	2	6	1.34029287711966	11	0	1.04657582646259	11.1046511627907	0.666666666666667	8	0	9	28.875157629256	2	0.000915783314517594	33.2832001332001	13.4829339728023	18	-0.166666666666667	1	5.2947998046875	Bacteria	Firmicutes	Clostridia	Lachnospirales	Lachnospiraceae	Butyrivibrio	Bacteria;Firmicutes;Clostridia;Lachnospirales;Lachnospiraceae;Butyrivibrio
89	5	0.00113895216400911	985.359343271108	0.542244723855024	9.32798282072513	3	0.542244723855024	8	6.2	4	23	47.650853820728	568	7.2	23.0288046088186	47.1744186046512	0.24	36	0.628506687260914	75	52.1594533029613	5	0.00489260716516135	61.3035714285714	13.4829339728023	92	-0.0681818181818182	2	20.58203125	Bacteria	Actinobacteriota	Coriobacteriia	Coriobacteriales	Eggerthellaceae	Eggerthella	Bacteria;Actinobacteriota;Coriobacteriia;Coriobacteriales;Eggerthellaceae;Eggerthella
90	2	0.00069060773480663	49.8389610389611	0.00292291132101434	2.29138356687353	2	0.00292291132101442	10	2	2	6	1.17109299473565	16	0	1.02780362530449	11.1046511627907	0.5	6	0	12	31.6270718232044	2	0.00104356754113966	35.847619047619	13.4829339728023	14	0	1	6.0703125	Bacteria	Firmicutes	Bacilli	Erysipelotrichales	Erysipelatoclostridiaceae	Asteroleplasma	Bacteria;Firmicutes;Bacilli;Erysipelotrichales;Erysipelatoclostridiaceae;Asteroleplasma
91	4	0.000881834215167548	352.867604617605	0.0449671966152526	6.05901739327761	3	0.0449671966152527	9	4	3	15	11.323041947879	159	6.66666666666667	4.37642328877149	32.4651162790698	0.340909090909091	20	0	29	40.3844797178131	4	0.00258569561945101	47.4400793650794	13.4829339728023	52	0.0333333333333333	3	11.919921875	Archaea	Euryarchaeota	Methanobacteria	Methanobacteriales	Methanobacteriaceae	Methanosphaera	Archaea;Euryarchaeota;Methanobacteria;Methanobacteriales;Methanobacteriaceae;Methanosphaera
92	2	0.000934579439252336	0	0.113415922029402	3.29875214535	2	0.113415922029402	10	5	2	9	5.51693651893553	63	12	1.66892095808158	14.5581395348837	0.625	12	0	27	42.8	2	0.00183425189628417	47.9027777777778	13.4829339728023	26	-0.428571428571429	2	11.8662109375	Bacteria	Firmicutes	Clostridia	Monoglobales	Monoglobaceae	Monoglobus	Bacteria;Firmicutes;Clostridia;Monoglobales;Monoglobaceae;Monoglobus
93	2	0.000899280575539568	260.654351204351	0.0663965495661929	2.84978372081653	2	0.066396549566193	9	5.5	2	8	5.79592750454922	49	0	1.65330515998585	13.406976744186	0.5	13	0	27	41.1834532374101	2	0.00188760446238941	46.7765873015873	13.4829339728023	28	-0.464285714285714	1	11.412109375	Bacteria	Firmicutes	Clostridia	Oscillospirales	Ruminococcaceae	Candidatus_Soleaferrea	Bacteria;Firmicutes;Clostridia;Oscillospirales;Ruminococcaceae;Candidatus_Soleaferrea
94	3	0.000823723228995058	23.85	0.116962461680675	5.55013251514618	2	0.116962461680675	10	5	3	12	6.4395854566447	72	12	2.29777335533459	23.5116279069767	0.5	18	0.159664183576095	22	37.7232289950577	3	0.00200154592320067	43.9043650793651	13.4829339728023	42	-0.216666666666667	3	10.005859375	Bacteria	Firmicutes	Bacilli	Erysipelotrichales	Erysipelatoclostridiaceae	Catenibacterium	Bacteria;Firmicutes;Bacilli;Erysipelotrichales;Erysipelatoclostridiaceae;Catenibacterium
95	4	0.000909090909090909	787.537145615821	0.0496727660058806	4.21149525021068	2	0.0496727660058807	8	2.75	2	11	5.40620374817671	162	0	2.25038640800298	27.8604651162791	0.25	15	1	29	41.6327272727273	3	0.00252493534635893	48.2607142857143	13.4829339728023	42	0.202380952380952	1	12.21484375	Bacteria	Firmicutes	Negativicutes	Veillonellales-Selenomonadales	Selenomonadaceae	Selenomonas	Bacteria;Firmicutes;Negativicutes;Veillonellales-Selenomonadales;Selenomonadaceae;Selenomonas
96	2	0.000814332247557003	126.856385281385	0.0285006503579316	2.40933239710809	2	0.0285006503579317	10	3	2	6	2.11917500336623	35	0	1.13299037797607	11.1046511627907	0.5	8	0	18	37.2931596091205	2	0.00152067530885883	42.3996031746032	13.4829339728023	18	-0.2	1	9.0498046875	Bacteria	Firmicutes	Clostridia	Lachnospirales	Lachnospiraceae	Moryella	Bacteria;Firmicutes;Clostridia;Lachnospirales;Lachnospiraceae;Moryella
97	4	0.00101936799184506	442.154075336428	0.240902450439427	5.80362518726896	2	0.240902450439426	8	5	3	16	19.2222452664954	360	4	7.14922362619413	33.6162790697674	0.28125	24	0.314253343630457	53	46.6829765545362	4	0.00361650456288708	54.7154761904762	13.4829339728023	60	-0.0555555555555556	2	16.33203125	Bacteria	Firmicutes	Clostridia	Lachnospirales	Lachnospiraceae	Sellimonas	Bacteria;Firmicutes;Clostridia;Lachnospirales;Lachnospiraceae;Sellimonas
98	3	0.000910746812386157	826.675216450216	0.0393725092256405	3.42605308042987	2	0.0393725092256406	9	3.66666666666667	2	10	7.90971999601515	112	0	2.48210259060728	21.2093023255814	0.333333333333333	14	1	30	41.7085610200364	3	0.00209679444617493	48.0503968253968	13.4829339728023	34	-0.0444444444444444	1	12.16796875	Bacteria	Fusobacteriota	Fusobacteriia	Fusobacteriales	Fusobacteriaceae	Fusobacterium	Bacteria;Fusobacteriota;Fusobacteriia;Fusobacteriales;Fusobacteriaceae;Fusobacterium
99	1	0.000783085356303837	0	0.0286625209429861	1.65221504545512	1	0.0286625209429862	12	3	1	3	1.21765453480701	0	0	1.0054426540082	2.15116279069767	1	4	0	10	35.8621769772905	1	0.000774098110279264	39.4599567099567	13.4829339728023	8	-0.5	1	7.272216796875	Bacteria	Actinobacteriota	Coriobacteriia	Coriobacteriales	Eggerthellaceae	Adlercreutzia	Bacteria;Actinobacteriota;Coriobacteriia;Coriobacteriales;Eggerthellaceae;Adlercreutzia
100	3	0.000950570342205323	206.533838383838	0.165643799979578	3.92607896512925	3	0.165643799979578	9	5.33333333333333	3	13	8.74177433247144	192	0	2.92864618622809	24.6627906976744	0.333333333333333	19	1	44	43.532319391635	3	0.00283952825207857	51.1710317460317	13.4829339728023	44	-0.234848484848485	1	14.3046875	Bacteria	Firmicutes	Clostridia	Oscillospirales	Oscillospiraceae	UCG-003	Bacteria;Firmicutes;Clostridia;Oscillospirales;Oscillospiraceae;UCG-003
101	3	0.000806451612903226	157.902380952381	0.0903429658522382	4.51048739255517	2	0.0903429658522383	10	4	2	11	5.45222224921898	70	5	2.01359424669247	22.3604651162791	0.458333333333333	15	0	19	36.9322580645161	3	0.00176246811687125	42.9087301587302	13.4829339728023	36	-0.0666666666666667	2	9.4482421875	Bacteria	Bacteroidota	Bacteroidia	Bacteroidales	Rikenellaceae	Rikenellaceae_RC9_gut_group	Bacteria;Bacteroidota;Bacteroidia;Bacteroidales;Rikenellaceae;Rikenellaceae_RC9_gut_group
102	3	0.000826446280991736	0	0.0532597000272719	6.00533392813364	3	0.053259700027272	9	4.66666666666667	3	12	6.73876351683863	70	17	2.36805188457618	23.5116279069767	0.583333333333333	17	0.159664183576095	19	37.8479338842975	3	0.00185407490825811	43.2424603174603	13.4829339728023	40	-0.194444444444444	3	9.412109375	Bacteria	Bacteroidota	Bacteroidia	Bacteroidales	Rikenellaceae	dgA-11_gut_group	Bacteria;Bacteroidota;Bacteroidia;Bacteroidales;Rikenellaceae;dgA-11_gut_group
103	3	0.000946969696969697	186.87904040404	0.131281063931608	4.48387595764789	3	0.131281063931608	9	5.33333333333333	3	13	11.610413530393	166	6.33333333333333	3.63549798566344	24.6627906976744	0.384615384615385	19	0.314253343630457	40	43.3674242424242	3	0.002757396213239	50.4063492063492	13.4829339728023	44	-0.264285714285714	2	13.697265625	Bacteria	Firmicutes	Clostridia	Oscillospirales	Oscillospiraceae	UCG-005	Bacteria;Firmicutes;Clostridia;Oscillospirales;Oscillospiraceae;UCG-005
104	4	0.00106496272630458	294.934920634921	0.438136933980588	7.49473550522789	3	0.438136933980588	9	5.75	3	17	25.8042024172158	369	9	9.64616424104966	34.7674418604651	0.305555555555556	27	0.159664183576095	60	48.7710330138445	4	0.00319242879787278	56.8956349206349	13.4694192404516	66	-0.0531024531024531	3	17.701171875	Bacteria	Firmicutes	Clostridia	Oscillospirales	Oscillospiraceae	Colidextribacter	Bacteria;Firmicutes;Clostridia;Oscillospirales;Oscillospiraceae;Colidextribacter
105	3	0.00102669404517454	888.286094461095	0.214224283168587	4.40737144828484	2	0.214224283168587	9	4.66666666666667	3	13	21.6381994777133	230	5.66666666666667	6.10641121391174	24.6627906976744	0.393939393939394	17	0	47	47.0184804928131	3	0.00282428117366898	53.5019841269841	13.4829339728023	40	-0.214285714285714	2	15.375	Bacteria	Firmicutes	Clostridia	Clostridiales	Clostridiaceae	Clostridium_sensu_stricto_1	Bacteria;Firmicutes;Clostridia;Clostridiales;Clostridiaceae;Clostridium_sensu_stricto_1
106	5	0.000968992248062015	556.092568542569	0.122344793898309	5.55054232980869	3	0.122344793898309	9	3	3	17	7.48161791533579	372	0	3.64270333799683	40.2674418604651	0.2	20	2	45	44.3759689922481	3	0.00367696352290751	52.640873015873	13.4829339728023	60	0.265873015873016	1	15.005859375	Bacteria	Firmicutes	Clostridia	Oscillospirales	Oscillospiraceae	NK4A214_group	Bacteria;Firmicutes;Clostridia;Oscillospirales;Oscillospiraceae;NK4A214_group
107	5	0.000927643784786642	1145.85441364191	0.04372496121422	6.55541292757587	2	0.0437249612142202	9	3.6	3	16	13.950692404716	184	2.3	6.09531161568581	39.1162790697674	0.25	23	0	32	42.4823747680891	3	0.00347437193859494	50.1269841269841	13.4829339728023	66	0.18975468975469	2	13.36328125	Bacteria	Firmicutes	Bacilli	Izemoplasmatales	Izemoplasmatales	Izemoplasmatales	Bacteria;Firmicutes;Bacilli;Izemoplasmatales;Izemoplasmatales;Izemoplasmatales
108	5	0.00107411385606874	520.532145632146	0.389527587021838	7.92806529634913	3	0.389527587021838	8	5.2	4	22	25.5556495837225	540	3.1	12.3314133672655	46.0232558139535	0.242105263157895	31	0.314253343630457	64	49.1901181525242	4	0.00476782190479339	58.1880952380952	13.4829339728023	82	-0.00170940170940171	2	18.546875	Bacteria	Firmicutes	Clostridia	Lachnospirales	Lachnospiraceae	Eisenbergiella	Bacteria;Firmicutes;Clostridia;Lachnospirales;Lachnospiraceae;Eisenbergiella
109	4	0.00102145045965271	346.459108946609	0.220607909353689	6.43550449570842	3	0.220607909353689	9	5	4	20	20.1402704532109	300	8	8.34224813920382	38.2209302325581	0.3125	24	0.314253343630457	47	46.7783452502554	4	0.00363613114406986	54.2456349206349	13.4829339728023	60	-0.105555555555556	2	15.888671875	Bacteria	Firmicutes	Clostridia	Lachnospirales	Lachnospiraceae	Hungatella	Bacteria;Firmicutes;Clostridia;Lachnospirales;Lachnospiraceae;Hungatella
110	10	0.0012453300124533	3636.9238997114	1	22.2817353675653	3	1	9	5.2	5	45	100	1440	4.13333333333333	100	100	0.134285714285714	62	0	103	57.0311332503113	5	0.00937759678715271	69.6218253968254	13.4829339728023	214	0.318837535014006	3	25.982421875	Bacteria	Firmicutes	Clostridia	Oscillospirales	Oscillospiraceae	Flavonifractor	Bacteria;Firmicutes;Clostridia;Oscillospirales;Oscillospiraceae;Flavonifractor
111	5	0.000969932104752667	662.834568209568	0.191328633194058	5.8639008201517	3	0.191328633194058	10	3.4	3	18	9.56131569291056	364	0	4.57889528948344	41.4186046511628	0.218181818181818	22	2	44	44.4190106692532	3	0.00357040916643535	52.8051587301587	13.4829339728023	64	0.207936507936508	1	15.1083984375	Bacteria	Firmicutes	Clostridia	Oscillospirales	Oscillospiraceae	Oscillibacter	Bacteria;Firmicutes;Clostridia;Oscillospirales;Oscillospiraceae;Oscillibacter
112	2	0.000771604938271605	210.019624819625	0.00917374381355183	2.34320950413032	2	0.00917374381355194	10	2.5	2	6	1.89036902009949	22	0	1.10760506515232	11.1046511627907	0.5	7	0	13	35.3364197530864	2	0.0011349853859072	39.7769841269841	13.4829339728023	16	-0.1	1	7.62109375	Bacteria	Actinobacteriota	Actinobacteria	Actinomycetales	Actinomycetaceae	Actinomyces	Bacteria;Actinobacteriota;Actinobacteria;Actinomycetales;Actinomycetaceae;Actinomyces
113	3	0.000775795190069822	517.998015873016	0.00675010061119636	3.08436114412371	2	0.00675010061119648	10	2	2	7	2.01455199180206	40	0	1.19478668037611	17.7558139534884	0.333333333333333	9	1	13	35.5283165244375	2	0.00115355990748403	40.3928571428571	13.4566603150799	24	0.2	1	7.912109375	Bacteria	Firmicutes	Clostridia	Peptostreptococcales-Tissierellales	Peptostreptococcales-Tissierellales	Fenollaria	Bacteria;Firmicutes;Clostridia;Peptostreptococcales-Tissierellales;Peptostreptococcales-Tissierellales;Fenollaria
114	4	0.00103092783505155	1263.73879315129	0.105271358575952	5.33764363136369	3	0.105271358575952	10	4.25	3	16	22.2934066360941	279	3.5	8.18070763399082	33.6162790697674	0.288461538461538	21	0.314253343630457	49	47.2123711340206	4	0.00332114193218956	54.5468253968254	13.4829339728023	54	-0.0198412698412698	2	16.0341796875	Bacteria	Firmicutes	Clostridia	Oscillospirales	Oscillospirales	Hydrogenoanaerobacterium	Bacteria;Firmicutes;Clostridia;Oscillospirales;Oscillospirales;Hydrogenoanaerobacterium
115	5	0.00100908173562059	816.806948606949	0.205829296868615	6.56158397756365	2	0.205829296868615	9	3.4	3	17	12.9618713062882	316	2.2	5.84748151696059	40.2674418604651	0.254545454545455	22	0	41	46.2119071644803	3	0.00349639694666104	53.5396825396825	13.4829339728023	64	0.221428571428571	2	15.251953125	Bacteria	Firmicutes	Clostridia	Oscillospirales	[Eubacterium]_coprostanoligenes_group	[Eubacterium]_coprostanoligenes_group	Bacteria;Firmicutes;Clostridia;Oscillospirales;[Eubacterium]_coprostanoligenes_group;[Eubacterium]_coprostanoligenes_group
116	4	0.000943396226415094	942.53170995671	0.0417661158313976	4.74592660320517	3	0.0417661158313978	9	4.25	3	16	11.5544322251404	165	0	4.57390257493786	33.6162790697674	0.25	21	1	40	43.2037735849057	4	0.00339748692854129	51.022619047619	13.4829339728023	54	-0.0142857142857143	1	14.087890625	Bacteria	Firmicutes	Clostridia	Peptostreptococcales-Tissierellales	Anaerovoracaceae	[Eubacterium]_nodatum_group	Bacteria;Firmicutes;Clostridia;Peptostreptococcales-Tissierellales;Anaerovoracaceae;[Eubacterium]_nodatum_group
117	2	0.000849617672047579	84.8231601731602	0.0517028144140046	2.42010421286562	2	0.0517028144140046	10	3	2	7	2.1546890693767	55	0	1.15124683316062	12.2558139534884	0.5	8	0	22	38.9090909090909	2	0.0015181991778574	43.8869047619048	13.4829339728023	18	-0.166666666666667	1	9.7294921875	Bacteria	Firmicutes	Clostridia	Lachnospirales	Lachnospiraceae	Lachnospiraceae_UCG-001	Bacteria;Firmicutes;Clostridia;Lachnospirales;Lachnospiraceae;Lachnospiraceae_UCG-001
118	6	0.00102564102564103	745.754634254634	0.334957148314825	9.2752515826763	3	0.334957148314825	9	4	4	25	24.7311030101395	595	4	14.0831826966558	54.9767441860465	0.21875	30	0	59	46.9702564102564	4	0.00446178367127361	56.5257936507937	13.4829339728023	90	0.213636363636364	3	17.484375	Bacteria	Firmicutes	Negativicutes	Veillonellales-Selenomonadales	Veillonellaceae	Dialister	Bacteria;Firmicutes;Negativicutes;Veillonellales-Selenomonadales;Veillonellaceae;Dialister
119	3	0.000914076782449726	108.48253968254	0.0925539337596426	3.52936144171525	3	0.0925539337596426	10	4	3	12	4.71286143728975	150	0	1.89215663194341	23.5116279069767	0.333333333333333	15	1	37	41.8610603290676	3	0.00268954401985062	48.8837301587302	13.4829339728023	36	-0.130952380952381	1	12.8583984375	Bacteria	Firmicutes	Bacilli	Erysipelotrichales	Erysipelatoclostridiaceae	Erysipelotrichaceae_UCG-003	Bacteria;Firmicutes;Bacilli;Erysipelotrichales;Erysipelatoclostridiaceae;Erysipelotrichaceae_UCG-003
120	5	0.00110619469026549	1400.44423631924	0.329537172231061	7.40475601299345	3	0.329537172231061	10	5	4	20	35.6400160164912	564	3	16.1695213755683	43.7209302325581	0.231578947368421	30	0	64	50.6592920353982	4	0.00414501739958142	59.2992063492064	13.4829339728023	80	0.0634920634920635	2	19.1591796875	Bacteria	Firmicutes	Clostridia	Lachnospirales	Lachnospiraceae	[Ruminococcus]_torques_group	Bacteria;Firmicutes;Clostridia;Lachnospirales;Lachnospiraceae;[Ruminococcus]_torques_group
121	4	0.000985221674876847	487.923817848818	0.177398185748857	5.33859546829623	3	0.177398185748857	9	3.75	3	15	12.4969374201684	294	3.16666666666667	4.75718793049471	32.4651162790698	0.295454545454545	19	0	41	45.1192118226601	4	0.00275436854806341	52.2757936507937	13.4694192404516	50	0.0944444444444444	2	14.6328125	Bacteria	Firmicutes	Clostridia	Oscillospirales	Ruminococcaceae	Phocea	Bacteria;Firmicutes;Clostridia;Oscillospirales;Ruminococcaceae;Phocea
122	2	0.000947867298578199	125.622835497835	0.112338458402915	2.71152495283399	2	0.112338458402915	10	5	2	8	4.97819265152725	93	0	1.54376998997752	13.406976744186	0.5	12	0	35	43.4085308056872	2	0.00203559986685495	49.3313492063492	13.4829339728023	26	-0.428571428571429	1	12.9189453125	Bacteria	Firmicutes	Clostridia	Oscillospirales	Butyricicoccaceae	Butyricicoccus	Bacteria;Firmicutes;Clostridia;Oscillospirales;Butyricicoccaceae;Butyricicoccus
123	4	0.001001001001001	246.212627650128	0.218523780163963	5.38921644347921	3	0.218523780163963	8	4	3	17	11.8516300343575	321	3.33333333333333	4.79956350977704	34.7674418604651	0.291666666666667	20	0	47	45.8418418418418	4	0.00327123649152086	53.2130952380952	13.4829339728023	52	0.0333333333333333	2	15.26171875	Bacteria	Proteobacteria	Gammaproteobacteria	Pasteurellales	Pasteurellaceae	Haemophilus	Bacteria;Proteobacteria;Gammaproteobacteria;Pasteurellales;Pasteurellaceae;Haemophilus
124	4	0.00098135426889107	389.832251082251	0.131024736105431	4.55577818677966	3	0.131024736105431	10	3.75	3	15	8.3518027666664	297	0	3.41267238503731	32.4651162790698	0.25	19	1	42	44.9421000981354	3	0.00328489141775964	52.5194444444444	13.4829339728023	50	0.0634920634920635	1	14.8818359375	Bacteria	Firmicutes	Clostridia	Lachnospirales	Lachnospiraceae	Lachnospiraceae_UCG-004	Bacteria;Firmicutes;Clostridia;Lachnospirales;Lachnospiraceae;Lachnospiraceae_UCG-004
125	4	0.00111731843575419	891.731607281607	0.364284208819241	6.16463884122167	3	0.364284208819241	8	6.25	4	19	26.0864599645805	408	0	10.3233354904585	37.0697674418605	0.276315789473684	29	1	66	51.1687150837989	4	0.00422645569182296	59.2214285714286	13.4829339728023	70	-0.211111111111111	1	19.15625	Bacteria	Firmicutes	Clostridia	Oscillospirales	Ruminococcaceae	Paludicola	Bacteria;Firmicutes;Clostridia;Oscillospirales;Ruminococcaceae;Paludicola
126	4	0.00102040816326531	556.714033189033	0.179367154632573	5.2130759137081	3	0.179367154632573	8	4.75	3	16	13.0867138533019	303	0	5.08853655364535	33.6162790697674	0.267857142857143	23	1	47	46.730612244898	4	0.00355875502450762	54.4285714285714	13.4829339728023	58	-0.0476190476190476	1	16.0546875	Bacteria	Firmicutes	Negativicutes	Veillonellales-Selenomonadales	Veillonellaceae	Megasphaera	Bacteria;Firmicutes;Negativicutes;Veillonellales-Selenomonadales;Veillonellaceae;Megasphaera
127	2	0.000852514919011083	39.252380952381	0.0428341826814279	2.52490935752857	2	0.042834182681428	9	3.5	2	7	2.0961499131866	41	0	1.14407881924354	12.2558139534884	0.5	9	0	20	39.0417732310315	2	0.00168797913163017	44.0638888888889	13.4829339728023	20	-0.266666666666667	1	9.826171875	Bacteria	Bacteroidota	Bacteroidia	Bacteroidales	Prevotellaceae	Paraprevotella	Bacteria;Bacteroidota;Bacteroidia;Bacteroidales;Prevotellaceae;Paraprevotella
128	2	0.00075642965204236	143.179761904762	0.0102520201005943	2.34216959833546	2	0.0102520201005944	11	2.5	2	6	1.68978845964008	21	0	1.08535127527791	11.1046511627907	0.5	7	0	12	34.6414523449319	2	0.00121717019112478	38.9044011544012	13.4829339728023	16	-0.1	1	7.19287109375	Bacteria	Firmicutes	Clostridia	Lachnospirales	Lachnospiraceae	[Ruminococcus]_gauvreauii_group	Bacteria;Firmicutes;Clostridia;Lachnospirales;Lachnospiraceae;[Ruminococcus]_gauvreauii_group
129	2	0.000711743772241993	7.25	0.0248594364271814	2.4685002893048	2	0.0248594364271814	11	3	2	6	1.42784182940277	17	0	1.05628911065808	11.1046511627907	0.5	8	0	12	32.5950177935943	2	0.00126267302342597	37.2266955266955	13.4829339728023	18	-0.2	1	6.69091796875	Bacteria	Firmicutes	Bacilli	Erysipelotrichales	Erysipelotrichaceae	Holdemanella	Bacteria;Firmicutes;Bacilli;Erysipelotrichales;Erysipelotrichaceae;Holdemanella
130	4	0.000986193293885602	788.945698582463	0.129647172724593	4.87833618697622	2	0.129647172724592	9	4.25	3	15	12.158439789822	258	0	4.64739286612528	32.4651162790698	0.270833333333333	21	1	47	45.163708086785	3	0.00326978711125803	52.8384920634921	13.4829339728023	54	0.00324675324675325	1	15.115234375	Bacteria	Firmicutes	Clostridia	Lachnospirales	Lachnospiraceae	Tyzzerella	Bacteria;Firmicutes;Clostridia;Lachnospirales;Lachnospiraceae;Tyzzerella
131	5	0.000924214417744917	648.837323787324	0.090558649640098	8.32484603890883	3	0.0905586496400981	8	3.6	3	17	15.6797923060335	212	6.9	6.94093696233814	40.2674418604651	0.32	23	0	27	42.3253234750462	3	0.00270042524211617	49.177380952381	13.4829339728023	66	0.18975468975469	3	12.59765625	Bacteria	Firmicutes	Clostridia	Christensenellales	Christensenellaceae	Christensenella	Bacteria;Firmicutes;Clostridia;Christensenellales;Christensenellaceae;Christensenella
132	3	0.000859845227858985	328.727092352092	0.0411355812402972	3.22722626497449	2	0.0411355812402972	9	2.66666666666667	2	8	3.01909862777463	92	0	1.39725021594099	18.906976744186	0.333333333333333	11	1	23	39.3774720550301	3	0.00164016491748573	45.1634920634921	13.4694192404516	28	0.119047619047619	1	10.4921875	Bacteria	Proteobacteria	Gammaproteobacteria	Burkholderiales	Sutterellaceae	Parasutterella	Bacteria;Proteobacteria;Gammaproteobacteria;Burkholderiales;Sutterellaceae;Parasutterella
133	6	0.00105042016806723	808.088699290905	0.387133864248221	9.6888327842121	3	0.38713386424822	9	4.5	4	25	28.8401722757074	580	4.4	16.3401886308992	54.9767441860465	0.208333333333333	33	0	62	48.1050420168067	4	0.00439425696109841	57.8277777777778	13.4829339728023	96	0.174553224553225	2	18.314453125	Bacteria	Firmicutes	Clostridia	Lachnospirales	Lachnospiraceae	[Ruminococcus]_gnavus_group	Bacteria;Firmicutes;Clostridia;Lachnospirales;Lachnospiraceae;[Ruminococcus]_gnavus_group
134	3	0.00093984962406015	538.679273504274	0.135298045972451	3.47378847441187	2	0.135298045972452	11	3.33333333333333	2	9	6.01906843099687	158	0	2.02270664380935	20.0581395348837	0.333333333333333	13	1	37	43.0413533834586	2	0.00172960871206085	49.5393217893218	13.4694192404516	32	0.1	1	13.04443359375	Bacteria	Firmicutes	Clostridia	Oscillospirales	Ruminococcaceae	Incertae_Sedis	Bacteria;Firmicutes;Clostridia;Oscillospirales;Ruminococcaceae;Incertae_Sedis
135	5	0.00106837606837607	939.839576926341	0.390059048735765	7.47449714401008	3	0.390059048735766	9	4.6	3	20	25.1007999144175	488	2.8	11.5658117247393	43.7209302325581	0.235294117647059	28	0.314253343630457	63	48.9273504273504	4	0.00440259401161842	57.7829365079365	13.4829339728023	76	0.0841991341991342	2	18.2578125	Bacteria	Firmicutes	Clostridia	Lachnospirales	Lachnospiraceae	Lachnoclostridium	Bacteria;Firmicutes;Clostridia;Lachnospirales;Lachnospiraceae;Lachnoclostridium
136	8	0.00112233445566779	1199.9130197417	0.498019433546109	12.5287019021788	3	0.498019433546109	8	4.125	4	34	29.6504356791089	854	1.46428571428571	22.9188425142519	76.3372093023256	0.140625	41	0	75	51.3984287317621	4	0.00699551185455185	62.5738095238095	13.4829339728023	138	0.322843822843823	2	21.3046875	Bacteria	Firmicutes	Clostridia	Oscillospirales	Oscillospiraceae	UCG-002	Bacteria;Firmicutes;Clostridia;Oscillospirales;Oscillospiraceae;UCG-002
137	3	0.000944287063267233	726.219394494394	0.0450086759590144	3.44184698650693	2	0.0450086759590146	8	3.66666666666667	3	11	7.52455008515935	126	0	2.47656069224075	22.3604651162791	0.333333333333333	14	1	32	43.2445703493862	3	0.00255453760211901	49.3761904761905	13.4829339728023	34	-0.0833333333333333	1	12.84375	Bacteria	Verrucomicrobiota	Lentisphaeria	Victivallales	Victivallaceae	Victivallis	Bacteria;Verrucomicrobiota;Lentisphaeria;Victivallales;Victivallaceae;Victivallis
138	2	0.000768639508070715	48.0718115218115	0.0164986197703076	2.34346478473991	2	0.0164986197703077	10	2.5	2	6	1.40746656582827	20	0	1.05402853848107	11.1046511627907	0.5	7	0	13	35.2006149116065	2	0.00124541622764456	39.4722222222222	13.4829339728023	16	-0.1	1	7.4296875	Bacteria	Firmicutes	Clostridia	Lachnospirales	Defluviitaleaceae	Defluviitaleaceae_UCG-011	Bacteria;Firmicutes;Clostridia;Lachnospirales;Defluviitaleaceae;Defluviitaleaceae_UCG-011
139	4	0.000954198473282443	380.416530691531	0.148393133668034	5.3625022847183	3	0.148393133668034	9	4	3	15	11.2438045183518	243	3.33333333333333	4.35072184245266	32.4651162790698	0.291666666666667	20	0	40	43.6984732824427	3	0.00306202263742206	51.1218253968254	13.4829339728023	52	0.0508658008658009	2	14.044921875	Bacteria	Firmicutes	Clostridia	Clostridia_vadinBB60_group	Clostridia_vadinBB60_group	Clostridia_vadinBB60_group	Bacteria;Firmicutes;Clostridia;Clostridia_vadinBB60_group;Clostridia_vadinBB60_group;Clostridia_vadinBB60_group
140	3	0.000802568218298555	256.591486291486	0.040357379462106	3.73617871849262	2	0.0403573794621062	9	2.66666666666667	2	9	4.30915847716923	76	3.66666666666667	1.68003820114505	20.0581395348837	0.466666666666667	11	0	16	36.7544141252006	2	0.00136912353851263	41.9992063492063	13.4829339728023	28	0.0857142857142857	2	8.779296875	Bacteria	Firmicutes	Clostridia	Lachnospirales	Lachnospiraceae	[Eubacterium]_hallii_group	Bacteria;Firmicutes;Clostridia;Lachnospirales;Lachnospiraceae;[Eubacterium]_hallii_group
141	4	0.00087719298245614	617.912348762348	0.0159964886054234	4.4450035009471	2	0.0159964886054235	9	3.5	2	12	6.65516506787598	141	0	2.66411829077664	29.0116279069767	0.25	18	1	32	40.1719298245614	3	0.00270167974499531	47.5547619047619	13.4829339728023	48	0.116666666666667	1	12.099609375	Bacteria	Bacteroidota	Bacteroidia	Bacteroidales	Bacteroidales_RF16_group	Bacteroidales_RF16_group	Bacteria;Bacteroidota;Bacteroidia;Bacteroidales;Bacteroidales_RF16_group;Bacteroidales_RF16_group
142	2	0.000843881856540084	32.8847402597403	0.075372520966737	2.77579570087645	2	0.0753725209667369	11	5	2	8	3.1381208701285	52	0	1.29729330544071	13.406976744186	0.5	12	0	28	38.6464135021097	2	0.00180160641414176	44.8008297258297	13.4829339728023	26	-0.428571428571429	1	10.59716796875	Bacteria	Bacteroidota	Bacteroidia	Bacteroidales	Barnesiellaceae	Barnesiella	Bacteria;Bacteroidota;Bacteroidia;Bacteroidales;Barnesiellaceae;Barnesiella
143	3	0.000982318271119843	840.948903873904	0.114932611231649	3.61184322573459	2	0.114932611231649	9	4.33333333333333	3	13	11.0680596526219	164	0	3.50185837887323	24.6627906976744	0.333333333333333	16	1	44	44.9862475442043	3	0.00275225355451074	51.8527777777778	13.4829339728023	38	-0.166666666666667	1	14.490234375	Bacteria	Firmicutes	Clostridia	Lachnospirales	Lachnospiraceae	[Eubacterium]_xylanophilum_group	Bacteria;Firmicutes;Clostridia;Lachnospirales;Lachnospiraceae;[Eubacterium]_xylanophilum_group
144	4	0.000983284169124877	763.969895382395	0.103451013737141	5.35819554643853	3	0.103451013737141	8	4.25	4	18	15.7899785505792	231	3.5	6.33873802992311	35.9186046511628	0.288461538461538	21	0	42	45.0304818092429	4	0.00353709947609659	52.3154761904762	13.4829339728023	54	-0.0277777777777778	2	14.69140625	Bacteria	Firmicutes	Clostridia	Oscillospirales	Ruminococcaceae	Anaerotruncus	Bacteria;Firmicutes;Clostridia;Oscillospirales;Ruminococcaceae;Anaerotruncus
145	4	0.000961538461538462	440.579834054834	0.163164379203485	5.04836322642325	3	0.163164379203484	10	4.75	4	16	10.61876472789	237	0	4.25964814676531	33.6162790697674	0.267857142857143	23	1	42	44.0346153846154	4	0.00351947431534888	52.1194444444444	13.4829339728023	58	-0.0777777777777778	1	14.7802734375	Bacteria	Verrucomicrobiota	Verrucomicrobiae	Verrucomicrobiales	Akkermansiaceae	Akkermansia	Bacteria;Verrucomicrobiota;Verrucomicrobiae;Verrucomicrobiales;Akkermansiaceae;Akkermansia
146	2	0.000829187396351575	258.786706349206	0.02139038175733	2.40735972306548	2	0.0213903817573301	10	3	2	7	2.67172209946356	35	0	1.21455659360907	12.2558139534884	0.5	8	0	18	37.9734660033168	2	0.00140374216725633	42.6468253968254	13.4829339728023	18	-0.166666666666667	1	9.0263671875	Bacteria	Bacteroidota	Bacteroidia	Bacteroidales	Marinifilaceae	Butyricimonas	Bacteria;Bacteroidota;Bacteroidia;Bacteroidales;Marinifilaceae;Butyricimonas
147	2	0.000741289844329133	105.350072150072	0.00584309166117736	2.44994849978148	2	0.00584309166117745	10	3.5	2	6	2.1539234201335	19	0	1.13684560683491	11.1046511627907	0.5	9	0	14	33.948109710897	2	0.00133492163729059	38.6547619047619	13.4829339728023	20	-0.266666666666667	1	7.314453125	Bacteria	Firmicutes	Clostridia	Peptostreptococcales-Tissierellales	Peptostreptococcaceae	Intestinibacter	Bacteria;Firmicutes;Clostridia;Peptostreptococcales-Tissierellales;Peptostreptococcaceae;Intestinibacter
148	2	0.000748502994011976	110.599206349206	0.00836989291401488	2.64048368913393	2	0.00836989291401497	11	4.5	2	7	2.86606227257711	23	0	1.23835319670668	12.2558139534884	0.5	11	0	18	34.2784431137725	2	0.00146186385842742	39.8421717171717	13.4829339728023	24	-0.35	1	8.12939453125	Bacteria	Firmicutes	Clostridia	Lachnospirales	Lachnospiraceae	Lachnospiraceae_NC2004_group	Bacteria;Firmicutes;Clostridia;Lachnospirales;Lachnospiraceae;Lachnospiraceae_NC2004_group
149	2	0.000749063670411985	94.0690476190476	0.00421588651595996	2.45876171160253	2	0.00421588651596004	10	3.5	2	6	2.20286947858527	27	0	1.14227601991917	11.1046511627907	0.5	9	0	18	34.3041198501873	2	0.00143349619318086	39.5218253968254	13.4829339728023	20	-0.266666666666667	1	7.8935546875	Bacteria	Patescibacteria	Saccharimonadia	Saccharimonadales	Saccharimonadaceae	Saccharimonadaceae	Bacteria;Patescibacteria;Saccharimonadia;Saccharimonadales;Saccharimonadaceae;Saccharimonadaceae
150	4	0.00101936799184506	609.11553030303	0.244161457147973	5.41710776052469	3	0.244161457147973	9	5.75	4	18	17.8129256948618	321	0	7.06470057563254	35.9186046511628	0.25	27	1	56	46.6829765545362	4	0.00382248411804851	55.693253968254	13.4829339728023	66	-0.161111111111111	1	17.154296875	Bacteria	Firmicutes	Clostridia	Christensenellales	Christensenellaceae	Christensenellaceae_R-7_group	Bacteria;Firmicutes;Clostridia;Christensenellales;Christensenellaceae;Christensenellaceae_R-7_group
151	7	0.00108695652173913	1633.80242208772	0.348958834573397	10.411345030433	3	0.348958834573397	8	4.42857142857143	4	27	32.4190977889423	642	1.80952380952381	20.7622421885821	62.7790697674419	0.161490683229814	38	0	63	49.7782608695652	4	0.00573087641892196	60.1166666666667	13.4829339728023	118	0.232634032634033	2	19.6875	Bacteria	Firmicutes	Clostridia	Oscillospirales	UCG-010	UCG-010	Bacteria;Firmicutes;Clostridia;Oscillospirales;UCG-010;UCG-010
152	2	0.00079428117553614	0	0.0387172117265669	2.96579832483695	2	0.0387172117265669	9	3.5	2	7	3.16521889891948	38	9	1.27498438513795	12.2558139534884	0.7	9	0	15	36.3749007148531	2	0.00121077463398744	41.0230158730159	13.4829339728023	20	-0.266666666666667	2	8.26171875	Bacteria	Firmicutes	Clostridia	Lachnospirales	Lachnospiraceae	Anaerostipes	Bacteria;Firmicutes;Clostridia;Lachnospirales;Lachnospiraceae;Anaerostipes
153	2	0.000693000693000693	85.2539682539683	0.00393106531668033	2.28359218301599	2	0.00393106531668043	11	2	2	6	1.20744068647804	11	0	1.03183628875204	11.1046511627907	0.5	6	0	8	31.7366597366597	2	0.000945151626535748	35.5976551226551	13.4829339728023	14	0	1	5.75537109375	Bacteria	Firmicutes	Bacilli	Lactobacillales	Streptococcaceae	Streptococcus	Bacteria;Firmicutes;Bacilli;Lactobacillales;Streptococcaceae;Streptococcus
154	4	0.000956022944550669	425.750129445718	0.188916515697152	4.95910494795567	2	0.188916515697152	9	4	2	14	8.91955872293457	270	0	3.50470858038305	31.3139534883721	0.272727272727273	20	1	41	43.7820267686424	3	0.00294201133065422	51.5992063492063	13.4829339728023	52	0.0666666666666667	1	14.421875	Bacteria	Firmicutes	Clostridia	Lachnospirales	Lachnospiraceae	Lachnospiraceae_FCS020_group	Bacteria;Firmicutes;Clostridia;Lachnospirales;Lachnospiraceae;Lachnospiraceae_FCS020_group
155	2	0.000856164383561644	34.6599567099567	0.0729861042371838	2.72597121130561	2	0.0729861042371838	10	4.5	2	7	3.02790111915365	61	0	1.25817007108759	12.2558139534884	0.583333333333333	11	0	24	39.208904109589	2	0.00180028822869069	44.7551587301587	13.4829339728023	24	-0.380952380952381	1	10.3544921875	Bacteria	Firmicutes	Clostridia	Lachnospirales	Lachnospiraceae	[Eubacterium]_ventriosum_group	Bacteria;Firmicutes;Clostridia;Lachnospirales;Lachnospiraceae;[Eubacterium]_ventriosum_group
156	2	0.000905797101449275	73.3903021814787	0.0834881818156616	2.58255759715932	2	0.0834881818156616	9	4	2	7	3.08761019439969	69	0	1.26548133947946	12.2558139534884	0.5	10	0	28	41.481884057971	2	0.00185238019950999	46.9666666666667	13.4829339728023	22	-0.333333333333333	1	11.490234375	Bacteria	Firmicutes	Clostridia	Lachnospirales	Lachnospiraceae	Coprococcus	Bacteria;Firmicutes;Clostridia;Lachnospirales;Lachnospiraceae;Coprococcus
157	4	0.000971817298347911	706.709487734488	0.0907187514560409	4.54590236665235	3	0.0907187514560411	9	3.75	3	16	9.27288122259931	231	0	3.80761806921646	33.6162790697674	0.25	19	1	40	44.5053449951409	4	0.0032161371926675	51.7623015873016	13.4829339728023	50	0.0555555555555556	1	14.357421875	Bacteria	Actinobacteriota	Actinobacteria	Bifidobacteriales	Bifidobacteriaceae	Bifidobacterium	Bacteria;Actinobacteriota;Actinobacteria;Bifidobacteriales;Bifidobacteriaceae;Bifidobacterium
158	3	0.000930232558139535	556.892069858247	0.0991322056556246	3.53296188333982	2	0.0991322056556247	9	4	2	10	7.9248976340741	160	0	2.48531877393994	21.2093023255814	0.333333333333333	15	1	34	42.6009302325581	3	0.00235457989942126	49.4039682539683	13.4829339728023	36	-0.0920634920634921	1	13.0546875	Bacteria	Firmicutes	Clostridia	Lachnospirales	Lachnospiraceae	[Eubacterium]_ruminantium_group	Bacteria;Firmicutes;Clostridia;Lachnospirales;Lachnospiraceae;[Eubacterium]_ruminantium_group
159	4	0.00099403578528827	552.765870893812	0.314151904186466	7.3834592551559	3	0.314151904186466	9	6	4	20	28.093496866251	288	9.33333333333333	11.3793182742619	38.2209302325581	0.333333333333333	28	0.314253343630457	49	45.5228628230616	4	0.00373423107912215	53.8551587301587	13.4829339728023	68	-0.2	2	15.87890625	Bacteria	Firmicutes	Clostridia	Clostridia_UCG-014	Clostridia_UCG-014	Clostridia_UCG-014	Bacteria;Firmicutes;Clostridia;Clostridia_UCG-014;Clostridia_UCG-014;Clostridia_UCG-014
160	6	0.00116550116550117	1215.55423187923	0.606360030495401	10.5424201962441	3	0.606360030495401	9	5.83333333333333	4	28	42.9103788014562	685	2.73333333333333	25.5177699434536	58.4302325581395	0.191358024691358	41	0.314253343630457	80	53.3752913752914	5	0.0060085235366457	63.3551587301587	13.4829339728023	112	0.0401515151515152	2	21.919921875	Bacteria	Firmicutes	Clostridia	Lachnospirales	Lachnospiraceae	[Eubacterium]_eligens_group	Bacteria;Firmicutes;Clostridia;Lachnospirales;Lachnospiraceae;[Eubacterium]_eligens_group
161	4	0.000893655049151028	471.420508658009	0.21798754163836	7.40678003770464	2	0.21798754163836	10	5.75	4	18	19.4643187872003	168	9	7.6573258138496	35.9186046511628	0.338235294117647	27	0.314253343630457	36	40.9258266309205	4	0.00310271782341052	49.3134920634921	13.4829339728023	66	-0.173737373737374	2	13.3193359375	Bacteria	Bacteroidota	Bacteroidia	Bacteroidales	Marinifilaceae	Odoribacter	Bacteria;Bacteroidota;Bacteroidia;Bacteroidales;Marinifilaceae;Odoribacter
162	7	0.00111358574610245	2618.60384754135	0.568926326981414	12.3477380957171	3	0.568926326981414	10	5.28571428571429	4	27	54.9323463686662	726	2.09523809523809	34.8831710475575	62.7790697674419	0.175824175824176	44	0	68	50.9977728285078	5	0.00566951095103074	61.8373015873016	13.4829339728023	130	0.175655716832187	2	20.8857421875	Bacteria	Bacteroidota	Bacteroidia	Bacteroidales	Tannerellaceae	Parabacteroides	Bacteria;Bacteroidota;Bacteroidia;Bacteroidales;Tannerellaceae;Parabacteroides
163	2	0.000814995925020375	45.5525974025974	0.0846740285267112	3.03432600049776	2	0.084674028526711	11	5.5	2	8	3.41976642598926	46	0	1.33501958521133	13.406976744186	0.5625	13	0	25	37.3235533822331	2	0.00166848255052264	43.4968614718615	13.4829339728023	28	-0.464285714285714	1	9.97021484375	Bacteria	Bacteroidota	Bacteroidia	Bacteroidales	Prevotellaceae	Alloprevotella	Bacteria;Bacteroidota;Bacteroidia;Bacteroidales;Prevotellaceae;Alloprevotella
164	2	0.000816993464052288	0	0.0798631873463806	3.48889301104243	2	0.0798631873463806	10	5.5	2	9	4.74428128365442	40	13	1.55653763972195	14.5581395348837	0.611111111111111	13	0	21	37.4150326797386	2	0.00155416302570307	43.1063492063492	13.4829339728023	28	-0.444444444444444	2	9.5966796875	Bacteria	Cyanobacteria	Vampirivibrionia	Gastranaerophilales	Gastranaerophilales	Gastranaerophilales	Bacteria;Cyanobacteria;Vampirivibrionia;Gastranaerophilales;Gastranaerophilales;Gastranaerophilales
165	3	0.000755857898715042	171.740674603175	0.0270030686875837	3.27249540277372	2	0.0270030686875838	11	2.66666666666667	2	9	2.12793309435535	48	0	1.24291746074843	20.0581395348837	0.333333333333333	11	1	15	34.615268329554	2	0.00156611973143438	40.2413059163059	13.4829339728023	28	0.0857142857142857	1	8.14697265625	Bacteria	Firmicutes	Bacilli	Lactobacillales	Lactobacillaceae	Lactobacillus	Bacteria;Firmicutes;Bacilli;Lactobacillales;Lactobacillaceae;Lactobacillus
166	2	0.000825082508250825	0	0.0926864287168562	3.5670881203449	2	0.0926864287168561	11	6	2	9	5.67094713837214	49	14	1.69132192514241	14.5581395348837	0.6	14	0	26	37.7854785478548	2	0.00166333988387823	44.0790043290043	13.4829339728023	30	-0.5	2	10.28662109375	Bacteria	Actinobacteriota	Coriobacteriia	Coriobacteriales	Eggerthellaceae	Senegalimassilia	Bacteria;Actinobacteriota;Coriobacteriia;Coriobacteriales;Eggerthellaceae;Senegalimassilia
167	5	0.000956022944550669	486.617712842713	0.264699169416812	7.53683948276304	2	0.264699169416812	10	4.2	3	19	13.5084323240897	300	2.6	6.35716841386848	42.5697674418605	0.257142857142857	26	0	44	43.7820267686424	4	0.00336249804719936	52.5519841269841	13.4829339728023	72	0.142135642135642	2	15.0615234375	Bacteria	Bacteroidota	Bacteroidia	Bacteroidales	Rikenellaceae	Alistipes	Bacteria;Bacteroidota;Bacteroidia;Bacteroidales;Rikenellaceae;Alistipes
181	2	0.000717875089734386	0	0.00293253558431229	2.95460549195627	2	0.00293253558431235	9	3.5	2	6	2.39206635056984	15	9	1.16326682493236	11.1046511627907	0.7	9	0	12	32.8758076094759	2	0.00112141494245882	37.1515873015873	13.4829339728023	20	-0.266666666666667	2	6.560546875	Bacteria	Firmicutes	Clostridia	Lachnospirales	Lachnospiraceae	Catenibacillus	Bacteria;Firmicutes;Clostridia;Lachnospirales;Lachnospiraceae;Catenibacillus
198	1	0.000834724540901503	0	0.025231438812557	1.77901261746341	1	0.025231438812557	9	5	1	5	1.59869440703925	0	0	1.02947532469587	4.45348837209302	1	6	0	18	38.2270450751252	1	0.00101443956452833	42.084126984127	13.4829339728023	12	-0.666666666666667	1	8.62109375	Bacteria	Proteobacteria	Gammaproteobacteria	Enterobacterales	Enterobacteriaceae	Escherichia-Shigella	Bacteria;Proteobacteria;Gammaproteobacteria;Enterobacterales;Enterobacteriaceae;Escherichia-Shigella
234	2	0.000712758374910905	213	0.00985805453196852	2.29644724390019	1	0.00985805453196862	11	2	1	4	1.4555267379944	22	0	1.04681065808814	8.80232558139535	0.5	6	0	12	32.6414825374198	2	0.000777031446439043	36.9222582972583	13.4694192404516	14	0.0666666666666667	1	6.45458984375	Bacteria	Actinobacteriota	Coriobacteriia	Coriobacteriales	Eggerthellaceae	Enteroscipio	Bacteria;Actinobacteriota;Coriobacteriia;Coriobacteriales;Eggerthellaceae;Enteroscipio
252	2	0.000784313725490196	395.237932900433	0.00773669181828979	2.70275493316746	2	0.00773669181828985	11	5	2	8	6.10875183422552	34	0	1.69520782074099	13.406976744186	0.5	12	0	24	35.918431372549	2	0.00155974326198186	41.9382034632035	13.4829339728023	26	-0.416666666666667	1	9.21435546875	Bacteria	Firmicutes	Clostridia	Clostridiales	Clostridiaceae	Clostridium_sensu_stricto_3	Bacteria;Firmicutes;Clostridia;Clostridiales;Clostridiaceae;Clostridium_sensu_stricto_3
253	2	0.000646412411118293	40.9285714285714	0.000786868544413286	2.50983533429349	2	0.000786868544413379	11	3	2	6	1.52658223280101	13	0	1.0672440515771	11.1046511627907	0.666666666666667	8	0	10	29.6031027795734	2	0.000958689121377418	33.6952741702742	13.4829339728023	18	-0.2	1	5.34130859375	Bacteria	Verrucomicrobiota	Lentisphaeria	Victivallales	Victivallaceae	Victivallaceae	Bacteria;Verrucomicrobiota;Lentisphaeria;Victivallales;Victivallaceae;Victivallaceae
194	3	0.000968992248062015	516.236638361638	0.115000270632579	4.24599974336816	3	0.115000270632579	9	4.33333333333333	3	13	13.0544618220553	158	5.33333333333333	3.99132110004207	24.6627906976744	0.4	16	0	36	44.3759689922481	3	0.00267077315712466	50.5984126984127	13.4829339728023	38	-0.158730158730159	2	13.56640625	Bacteria	Firmicutes	Bacilli	Lactobacillales	Leuconostocaceae	Leuconostoc	Bacteria;Firmicutes;Bacilli;Lactobacillales;Leuconostocaceae;Leuconostoc
237	3	0.000768639508070715	0	0.0578489250917059	6.61594582831556	3	0.0578489250917062	11	4.66666666666667	3	13	5.32701079021821	46	17	2.08722571193602	24.6627906976744	0.777777777777778	17	0.159664183576095	13	35.2006149116065	3	0.00171611402970504	40.1901154401154	13.4829339728023	40	-0.206349206349206	3	7.87548828125	Bacteria	Actinobacteriota	Coriobacteriia	Coriobacteriales	Atopobiaceae	Atopobium	Bacteria;Actinobacteriota;Coriobacteriia;Coriobacteriales;Atopobiaceae;Atopobium
238	1	0.000540248514316586	0	7.4703497871432e-05	1.59069388350201	1	7.47034978714721e-05	13	2	1	2	1.0271345986909	0	0	1	1	1	3	0	3	24.7412209616424	1	0.000373081523790508	27.0059135309135	13.4829339728023	6	-0.333333333333333	1	2.9031982421875	Bacteria	Bacteroidota	Bacteroidia	Bacteroidales	Prevotellaceae	Prevotellaceae_UCG-004	Bacteria;Bacteroidota;Bacteroidia;Bacteroidales;Prevotellaceae;Prevotellaceae_UCG-004
202	1	0.00068073519400953	0	0.00928518442027764	1.7026838851443	1	0.00928518442027769	12	4	1	3	1.40817447092313	0	0	1.00953737133848	2.15116279069767	1	5	0	10	31.1749489448604	1	0.000769877940415462	34.7881673881674	13.4829339728023	10	-0.6	1	5.542236328125	Bacteria	Firmicutes	Bacilli	Erysipelotrichales	Erysipelotrichaceae	Solobacterium	Bacteria;Firmicutes;Bacilli;Erysipelotrichales;Erysipelotrichaceae;Solobacterium
199	2	0.00075642965204236	0	0.0304707000443298	2.90742335359235	2	0.0304707000443298	10	3	2	6	2.34788370337507	22	8	1.15836489752466	11.1046511627907	0.75	8	0	9	34.6414523449319	2	0.00106627957584118	38.643253968254	13.4829339728023	18	-0.2	2	6.9404296875	Bacteria	Firmicutes	Clostridia	Lachnospirales	Lachnospiraceae	Lachnospiraceae_UCG-003	Bacteria;Firmicutes;Clostridia;Lachnospirales;Lachnospiraceae;Lachnospiraceae_UCG-003
196	3	0.000651041666666667	109.499206349206	0.00127172721997374	4.10954731617833	2	0.00127172721997382	11	3.33333333333333	3	12	2.92474143996949	18	4.33333333333333	1.47211766438783	23.5116279069767	0.5	13	0	11	29.8151041666667	3	0.0012088681582918	34.9714646464646	13.4829339728023	32	-0.0476190476190476	2	6.09716796875	Bacteria	Firmicutes	Bacilli	Lactobacillales	Leuconostocaceae	Weissella	Bacteria;Firmicutes;Bacilli;Lactobacillales;Leuconostocaceae;Weissella
213	3	0.000749063670411985	437.046681096681	0.00391040431859846	3.15310891207172	2	0.00391040431859855	10	2.33333333333333	2	9	2.37674442655677	34	0	1.29277961374183	20.0581395348837	0.333333333333333	10	1	18	34.3041198501873	2	0.00150126711584405	39.6416666666667	13.4829339728023	26	0.133333333333333	1	7.8505859375	Bacteria	Firmicutes	Negativicutes	Veillonellales-Selenomonadales	Veillonellaceae	Allisonella	Bacteria;Firmicutes;Negativicutes;Veillonellales-Selenomonadales;Veillonellaceae;Allisonella
197	1	0.000748502994011976	0	0.0146742976932498	1.70342620579229	1	0.0146742976932498	10	4	1	3	1.40817447092313	0	0	1.00953737133848	2.15116279069767	1	5	0	11	34.2784431137725	1	0.000870407341663619	38.0095238095238	13.4829339728023	10	-0.6	1	6.767578125	Bacteria	Actinobacteriota	Coriobacteriia	Coriobacteriales	Coriobacteriaceae	Collinsella	Bacteria;Actinobacteriota;Coriobacteriia;Coriobacteriales;Coriobacteriaceae;Collinsella
254	4	0.000823723228995058	637.726360241066	0.0193422624114462	4.16025187062641	2	0.0193422624114463	10	2.5	2	12	3.62376793110874	90	0	1.78544958919094	29.0116279069767	0.25	14	1	22	37.7232289950577	3	0.00215337539397071	44.4238095238095	13.4829339728023	40	0.238095238095238	1	10.2861328125	Bacteria	Synergistota	Synergistia	Synergistales	Synergistaceae	Cloacibacillus	Bacteria;Synergistota;Synergistia;Synergistales;Synergistaceae;Cloacibacillus
255	4	0.000727272727272727	530	0.034685074104944	4.32914246880128	2	0.0346850741049441	12	2.5	2	9	3.15889276457789	69	0	1.57310493843497	25.5581395348837	0.3	14	1	17	33.3061818181818	2	0.00109593681021645	39.9821789321789	13.4558409091264	40	0.333333333333333	1	8.339599609375	Bacteria	Firmicutes	Clostridia	Lachnospirales	Lachnospiraceae	[Bacteroides]_pectinophilus_group	Bacteria;Firmicutes;Clostridia;Lachnospirales;Lachnospiraceae;[Bacteroides]_pectinophilus_group
249	2	0.000725163161711385	112.831818181818	0.0056352282672266	2.39524966364171	2	0.0056352282672267	11	3	2	6	1.87003681964349	17	0	1.10534927069449	11.1046511627907	0.5	8	0	12	33.2095721537346	2	0.00116592428958022	37.7167027417027	13.4829339728023	18	-0.166666666666667	1	6.85205078125	Bacteria	Actinobacteriota	Coriobacteriia	Coriobacteriales	Eggerthellaceae	Slackia	Bacteria;Actinobacteriota;Coriobacteriia;Coriobacteriales;Eggerthellaceae;Slackia
241	2	0.00077639751552795	0	0.0170689963510881	3.41993021069096	2	0.0170689963510882	10	5	2	8	3.71597677870378	27	12	1.37469681215465	13.406976744186	0.714285714285714	12	0	17	35.555900621118	2	0.00155435970313386	40.6571428571429	13.4829339728023	26	-0.416666666666667	2	8.2890625	Bacteria	Firmicutes	Incertae_Sedis	DTU014	DTU014	DTU014	Bacteria;Firmicutes;Incertae_Sedis;DTU014;DTU014;DTU014
203	1	0.000707213578500707	0	0.00976883805712271	1.64689245364893	1	0.00976883805712275	12	3	1	3	1.21765453480701	0	0	1.0054426540082	2.15116279069767	1	4	0	8	32.3875530410184	1	0.000731910404439837	35.7913059163059	13.4829339728023	8	-0.5	1	5.739990234375	Bacteria	Firmicutes	Clostridia	Lachnospirales	Lachnospiraceae	GCA-900066575	Bacteria;Firmicutes;Clostridia;Lachnospirales;Lachnospiraceae;GCA-900066575
256	4	0.000943396226415094	1048.57418969919	0.0789166629812419	4.69902197495908	2	0.078916662981242	10	3.75	3	14	10.4866139006983	174	0	3.99497529968307	31.3139534883721	0.25	19	1	30	43.2037735849057	3	0.00285389293329521	50.1662698412698	13.4829339728023	50	0.069047619047619	1	13.3212890625	Bacteria	Firmicutes	Clostridia	Peptostreptococcales-Tissierellales	Peptostreptococcaceae	Romboutsia	Bacteria;Firmicutes;Clostridia;Peptostreptococcales-Tissierellales;Peptostreptococcaceae;Romboutsia
244	2	0.000880281690140845	118.006349206349	0.0383254926409808	2.78341563411478	2	0.0383254926409808	10	5.5	2	8	4.21985702028785	47	0	1.44219131568692	13.406976744186	0.5	13	0	27	40.3133802816901	2	0.00192238277563592	46.2269841269841	13.4829339728023	28	-0.464285714285714	1	11.2314453125	Bacteria	Firmicutes	Clostridia	Oscillospirales	Oscillospiraceae	Intestinimonas	Bacteria;Firmicutes;Clostridia;Oscillospirales;Oscillospiraceae;Intestinimonas
205	2	0.000785545954438335	560.79604978355	0.00978487037390602	2.55843419370643	2	0.00978487037390612	10	4	2	7	5.58785252479522	22	0	1.57163149583182	12.2558139534884	0.5	10	0	19	35.974862529458	2	0.00142985714888668	41.1392857142857	13.4829339728023	22	-0.314285714285714	1	8.533203125	Bacteria	Firmicutes	Clostridia	Oscillospirales	Ruminococcaceae	CAG-352	Bacteria;Firmicutes;Clostridia;Oscillospirales;Ruminococcaceae;CAG-352
201	5	0.00110864745011086	855.099655899656	0.455237293043268	8.41876526625471	3	0.455237293043268	9	6	4	24	34.1068236678328	508	3.5	17.0270263405989	48.3255813953488	0.234782608695652	35	0	70	50.7716186252772	5	0.00483849778762669	60.1194444444444	13.4829339728023	90	-0.0626262626262626	2	19.841796875	Bacteria	Firmicutes	Clostridia	Oscillospirales	Ruminococcaceae	UBA1819	Bacteria;Firmicutes;Clostridia;Oscillospirales;Ruminococcaceae;UBA1819
257	2	0.000848176420695505	450.127777777778	0.0184128401963646	2.53701439852472	2	0.0184128401963647	9	4	2	7	5.07716315337214	36	0	1.50909850492613	12.2558139534884	0.5	10	0	22	38.8430873621713	2	0.00142892537289958	44.0325396825397	13.4829339728023	22	-0.314285714285714	1	9.873046875	Bacteria	Firmicutes	Clostridia	Lachnospirales	Lachnospiraceae	[Eubacterium]_oxidoreducens_group	Bacteria;Firmicutes;Clostridia;Lachnospirales;Lachnospiraceae;[Eubacterium]_oxidoreducens_group
258	2	0.000868055555555556	326.72926322044	0.0154451221586634	2.51815085430939	2	0.0154451221586634	8	4	2	7	4.18898899709197	33	0	1.40034318408877	12.2558139534884	0.5	10	0	22	39.7534722222222	2	0.00171512593772297	44.7190476190476	13.4829339728023	22	-0.333333333333333	1	10.1484375	Bacteria	Firmicutes	Clostridia	Peptostreptococcales-Tissierellales	Peptostreptococcales-Tissierellales	Peptoniphilus	Bacteria;Firmicutes;Clostridia;Peptostreptococcales-Tissierellales;Peptostreptococcales-Tissierellales;Peptoniphilus
206	2	0.000897666068222621	222.234293484294	0.0484856180718212	2.53318176796076	2	0.0484856180718212	9	4	2	7	3.92568556939998	59	0	1.36810215505889	12.2558139534884	0.5	10	0	24	41.1095152603232	2	0.0017302662624324	46.1111111111111	13.4829339728023	22	-0.333333333333333	1	10.876953125	Bacteria	Desulfobacterota	Desulfovibrionia	Desulfovibrionales	Desulfovibrionaceae	Bilophila	Bacteria;Desulfobacterota;Desulfovibrionia;Desulfovibrionales;Desulfovibrionaceae;Bilophila
208	4	0.00099502487562189	496.20638944389	0.193082484080692	4.98192806400799	3	0.193082484080692	9	4.5	3	17	10.7752567897166	258	0	4.42567178490718	34.7674418604651	0.25	22	1	43	45.5681592039801	4	0.0034316386079539	53.4111111111111	13.4829339728023	56	-0.0222222222222222	1	15.470703125	Bacteria	Firmicutes	Clostridia	Lachnospirales	Lachnospiraceae	Lachnospira	Bacteria;Firmicutes;Clostridia;Lachnospirales;Lachnospiraceae;Lachnospira
212	1	0.000814332247557003	0	0.0375813203932722	1.73678391711689	1	0.0375813203932722	10	4	1	4	1.40817447092313	0	0	1.01526776224016	3.30232558139535	1	5	0	13	37.2931596091205	1	0.000928746489717844	41.0599206349206	13.4829339728023	10	-0.6	1	8.06640625	Bacteria	Bacteroidota	Bacteroidia	Bacteroidales	Prevotellaceae	Prevotellaceae_NK3B31_group	Bacteria;Bacteroidota;Bacteroidia;Bacteroidales;Prevotellaceae;Prevotellaceae_NK3B31_group
204	2	0.00088261253309797	25.1239177489177	0.0740508970114856	2.57175868429759	2	0.0740508970114856	9	4	2	8	2.62328930852489	61	0	1.22833187813024	13.406976744186	0.5	10	0	25	40.4201235657546	2	0.00184487747220481	45.7265873015873	13.4829339728023	22	-0.333333333333333	1	10.779296875	Bacteria	Firmicutes	Clostridia	Peptostreptococcales-Tissierellales	Anaerovoracaceae	Family_XIII_AD3011_group	Bacteria;Firmicutes;Clostridia;Peptostreptococcales-Tissierellales;Anaerovoracaceae;Family_XIII_AD3011_group
246	2	0.000865800865800866	0	0.111496586015664	3.4643181142076	2	0.111496586015664	9	5	2	9	5.36685654058288	60	12	1.64709170589192	14.5581395348837	0.714285714285714	12	0	23	39.6502164502164	2	0.001769271878099	45.0075396825397	13.4829339728023	26	-0.416666666666667	2	10.416015625	Bacteria	Firmicutes	Negativicutes	Acidaminococcales	Acidaminococcaceae	Phascolarctobacterium	Bacteria;Firmicutes;Negativicutes;Acidaminococcales;Acidaminococcaceae;Phascolarctobacterium
211	2	0.000867302688638335	349.014682539683	0.0220149156866694	2.62013036640026	2	0.0220149156866694	9	4	2	7	4.32298453086555	32	0	1.41675069511944	12.2558139534884	0.5	10	0	20	39.7189939288812	2	0.0016721888224889	44.477380952381	13.4829339728023	22	-0.314285714285714	1	9.931640625	Bacteria	Firmicutes	Bacilli	Erysipelotrichales	Erysipelotrichaceae	Dielma	Bacteria;Firmicutes;Bacilli;Erysipelotrichales;Erysipelotrichaceae;Dielma
217	1	0.000726744186046512	0	0.00871446036287911	1.64686098635227	1	0.00871446036287915	10	3	1	3	1.21765453480701	0	0	1.0054426540082	2.15116279069767	1	4	0	8	33.281976744186	1	0.000755654990151771	36.5686507936508	13.4829339728023	8	-0.5	1	5.99609375	Bacteria	Proteobacteria	Gammaproteobacteria	Burkholderiales	Sutterellaceae	Sutterella	Bacteria;Proteobacteria;Gammaproteobacteria;Burkholderiales;Sutterellaceae;Sutterella
210	6	0.00105708245243129	1591.60786158286	0.163703810708721	7.51473796517095	3	0.163703810708721	8	3.66666666666667	3	22	18.4581261235592	515	0	10.032116983997	51.5232558139535	0.19047619047619	28	2	52	48.4101479915433	4	0.00479728021208464	57.1154761904762	13.4829339728023	86	0.248484848484848	1	17.60546875	Bacteria	Firmicutes	Negativicutes	Veillonellales-Selenomonadales	Selenomonadaceae	Megamonas	Bacteria;Firmicutes;Negativicutes;Veillonellales-Selenomonadales;Selenomonadaceae;Megamonas
209	2	0.00084530853761623	96.477380952381	0.0327214047129523	2.64413802402849	2	0.0327214047129524	10	4.5	2	7	3.18042135676518	44	0	1.27684589863599	12.2558139534884	0.5	11	0	24	38.7117497886729	2	0.00179158909043073	44.497619047619	13.4829339728023	24	-0.380952380952381	1	10.3173828125	Bacteria	Firmicutes	Clostridia	Oscillospirales	Ruminococcaceae	[Eubacterium]_siraeum_group	Bacteria;Firmicutes;Clostridia;Oscillospirales;Ruminococcaceae;[Eubacterium]_siraeum_group
214	5	0.00113122171945701	989.227913426443	0.555803402697688	8.68053253578619	3	0.555803402697688	9	7.2	5	26	36.1288100075797	504	0	18.8134121466563	50.6279069767442	0.213793103448276	41	2	80	51.8054298642534	5	0.00524427751243296	62.4611111111111	13.4829339728023	102	-0.167365967365967	1	21.619140625	Bacteria	Firmicutes	Bacilli	Erysipelotrichales	Erysipelatoclostridiaceae	Erysipelatoclostridium	Bacteria;Firmicutes;Bacilli;Erysipelotrichales;Erysipelatoclostridiaceae;Erysipelatoclostridium
247	3	0.000880281690140845	351.961566211566	0.0558140213437608	3.36578257593953	2	0.0558140213437609	9	3.33333333333333	2	9	4.10584674467685	82	0	1.63929423413521	20.0581395348837	0.333333333333333	13	1	21	40.3133802816901	3	0.0019183308908508	45.9400793650794	13.4829339728023	32	-0.0166666666666667	1	10.8046875	Bacteria	Actinobacteriota	Coriobacteriia	Coriobacteriales	uncultured	uncultured	Bacteria;Actinobacteriota;Coriobacteriia;Coriobacteriales;uncultured;uncultured
215	5	0.00088809946714032	840.082038794539	0.0910879166912782	5.7406837334426	2	0.0910879166912783	10	3.6	3	15	9.17492062851172	208	0	4.13382518946106	37.9651162790698	0.2	23	2	34	40.6714031971581	3	0.0033203473437481	49.3468253968254	13.4829339728023	66	0.18975468975469	1	13.2587890625	Bacteria	Bacteroidota	Bacteroidia	Bacteroidales	Muribaculaceae	Muribaculaceae	Bacteria;Bacteroidota;Bacteroidia;Bacteroidales;Muribaculaceae;Muribaculaceae
248	5	0.0011037527593819	1071.48593073593	0.406429228755471	7.95093299868245	3	0.406429228755471	8	5.2	4	21	32.745478245404	548	3.1	15.271287976239	44.8720930232558	0.242105263157895	31	0.314253343630457	62	50.5474613686534	4	0.00454280506112975	59.0654761904762	13.4829339728023	82	0.0277777777777778	2	18.98828125	Bacteria	Firmicutes	Clostridia	Oscillospirales	Ruminococcaceae	Ruminococcus	Bacteria;Firmicutes;Clostridia;Oscillospirales;Ruminococcaceae;Ruminococcus
259	3	0.000722543352601156	97.8159451659452	0.0039041059300538	3.09368413824153	2	0.00390410593005389	10	2	2	8	1.38459796382688	50	0	1.08849278863917	18.906976744186	0.333333333333333	9	1	17	33.0895953757225	2	0.00152498206481088	38.5154761904762	13.4829339728023	24	0.2	1	7.4501953125	Bacteria	Firmicutes	Clostridia	Oscillospirales	Oscillospiraceae	Oscillospira	Bacteria;Firmicutes;Clostridia;Oscillospirales;Oscillospiraceae;Oscillospira
216	4	0.000946073793755913	657.647835497835	0.14240264721266	5.26634622586439	2	0.14240264721266	9	4	3	15	13.4871839386084	225	3.33333333333333	5.0783842122012	32.4651162790698	0.291666666666667	20	0	41	43.3263954588458	3	0.00236811200207881	50.9539682539683	13.4829339728023	52	0.0508658008658009	2	14.017578125	Bacteria	Firmicutes	Clostridia	Lachnospirales	Lachnospiraceae	Blautia	Bacteria;Firmicutes;Clostridia;Lachnospirales;Lachnospiraceae;Blautia
260	2	0.000714796283059328	110.317676767677	0.00938238587911844	2.35913657860176	2	0.00938238587911854	10	2.5	2	6	1.52173026403991	11	0	1.06670574072066	11.1046511627907	0.5	7	0	8	32.734810578985	2	0.000992253952042037	36.6777777777778	13.4829339728023	16	-0.1	1	6.1845703125	Bacteria	Firmicutes	Clostridia	Lachnospirales	Lachnospiraceae	Fusicatenibacter	Bacteria;Firmicutes;Clostridia;Lachnospirales;Lachnospiraceae;Fusicatenibacter
261	2	0.000831255195344971	61.6124458874459	0.0509745468903711	2.41961678247518	2	0.0509745468903712	10	3	2	6	1.99401161337838	49	0	1.11910388880494	11.1046511627907	0.5	8	0	19	38.0681629260183	2	0.00148183064452077	43.175	13.4829339728023	18	-0.166666666666667	1	9.4140625	Bacteria	Firmicutes	Clostridia	Lachnospirales	Lachnospiraceae	CAG-56	Bacteria;Firmicutes;Clostridia;Lachnospirales;Lachnospiraceae;CAG-56
250	4	0.000938967136150235	341.781060034737	0.153193654502658	4.68089223165801	2	0.153193654502658	9	3.5	2	14	6.88606849270141	267	0	2.86851363456897	31.3139534883721	0.277777777777778	18	1	39	43.0009389671362	3	0.00302222248204944	50.4674603174603	13.4829339728023	48	0.116666666666667	1	13.681640625	Bacteria	Bacteroidota	Bacteroidia	Bacteroidales	Prevotellaceae	Prevotella	Bacteria;Bacteroidota;Bacteroidia;Bacteroidales;Prevotellaceae;Prevotella
262	5	0.000998003992015968	483.700775613276	0.140221380529517	5.68755189685137	3	0.140221380529518	9	3.4	3	18	9.04759007688979	396	0	4.36630818942552	41.4186046511628	0.2	22	2	46	45.7045908183633	4	0.00406375594777948	53.8468253968254	13.4829339728023	64	0.202380952380952	1	15.650390625	Bacteria	Firmicutes	Clostridia	Oscillospirales	Ruminococcaceae	Subdoligranulum	Bacteria;Firmicutes;Clostridia;Oscillospirales;Ruminococcaceae;Subdoligranulum
251	6	0.00106837606837607	1127.91337216705	0.389768456049448	9.04458080410484	3	0.389768456049448	8	4.5	4	24	27.9257105826172	595	2.2	15.5271818186094	53.8255813953488	0.191666666666667	33	0	66	48.9273504273504	4	0.00514019519309734	58.7928571428571	13.4829339728023	96	0.155555555555556	2	18.953125	Bacteria	Firmicutes	Clostridia	Lachnospirales	Lachnospiraceae	Lachnospiraceae_ND3007_group	Bacteria;Firmicutes;Clostridia;Lachnospirales;Lachnospiraceae;Lachnospiraceae_ND3007_group
263	3	0.000925069380203515	364.958838383838	0.0538005683148472	3.38850680260288	2	0.0538005683148473	8	3.33333333333333	2	10	4.70747217865756	124	0	1.80353745305181	21.2093023255814	0.333333333333333	13	1	29	42.3644773358002	3	0.00235963118572449	48.4595238095238	13.4829339728023	32	-0.0166666666666667	1	12.3203125	Bacteria	Firmicutes	Clostridia	Lachnospirales	Lachnospiraceae	Agathobacter	Bacteria;Firmicutes;Clostridia;Lachnospirales;Lachnospiraceae;Agathobacter
264	4	0.000848176420695505	553.565241702742	0.0923533410019751	5.34291195637908	2	0.0923533410019753	10	3.75	3	13	9.57908460391491	138	3.16666666666667	3.61134044997466	30.1627906976744	0.295454545454545	19	0.314253343630457	28	38.8430873621713	3	0.00221719985114807	46.3210317460317	13.4829339728023	50	0.0865800865800866	2	11.482421875	__Unknowns__	__Unknowns__	__Unknowns__	__Unknowns__	__Unknowns__	__Unknowns__	__Unknowns__;__Unknowns__;__Unknowns__;__Unknowns__;__Unknowns__;__Unknowns__
265	6	0.000968992248062015	1369.58823953824	0.302520758502862	10.4398926710618	2	0.302520758502861	10	4.5	4	24	34.8050457481446	400	6.6	19.2267021704176	53.8255813953488	0.225	33	0.628506687260914	51	44.3759689922481	4	0.00395069801572175	54.3281746031746	13.4829339728023	96	0.165151515151515	2	16.2568359375	Bacteria	Bacteroidota	Bacteroidia	Bacteroidales	Bacteroidaceae	Bacteroides	Bacteria;Bacteroidota;Bacteroidia;Bacteroidales;Bacteroidaceae;Bacteroides
266	2	0.00088261253309797	297.195543345543	0.0410696036603704	2.63362093162931	2	0.0410696036603705	11	4.5	2	7	4.86297769130571	47	0	1.48287188204927	12.2558139534884	0.5	11	0	24	40.4201235657546	2	0.00164496660815086	45.7095598845599	13.4829339728023	24	-0.35	1	10.74365234375	Bacteria	Firmicutes	Clostridia	Oscillospirales	Ruminococcaceae	Faecalibacterium	Bacteria;Firmicutes;Clostridia;Oscillospirales;Ruminococcaceae;Faecalibacterium
