# Supplementary material for: Network analysis of gut microbial communities reveal key genera for a multiple sclerosis cohort with Mycobacterium avium subspecies paratuberculosis infection
Source: Gut Pathog. 2024 Jul 10;16:37. doi: 10.1186/s13099-024-00627-7 (PMC11238521; doi:10.1186/s13099-024-00627-7)
Supplement: Supplementary file 4 — Supplementary Material 4. Network-wide statistics for MAP+ network [file 13099_2024_627_MOESM4_ESM.csv]

	degree	closeness	betweenness	eigen_centrality	subgraph_centrality	coreness	authority_score	eccentricity	neighborhood_connectivity	h_index	lh_index	spreading_score	collective_influence	cluster_rank	ivi	hubness_score	topocoefficient	diffusion_degree	dmnc	geokpath	lincent	lobby	markovcent	closeness_latora	entropy	laplacian	leverage	mnc	closeness_residual	Kingdom	Phylum	Class	Order	Family	Genus	label
218	6	0.00081366965012205	241.141451389168	0.096934881872763	13.5788581909308	3	0.0969348818727615	8	4.33333333333333	4	24	26.1267981631564	300	10.6666666666667	17.3369023054569	63.0517857142857	0.270833333333333	32	0.0501750035468149	34	47.2587469487388	4	0.00238709023843596	55.7785714285714	13.8308597889732	94	0.174747474747475	6	14.4765625	Bacteria	Firmicutes	Clostridia	Oscillospirales	Oscillospiraceae	Papillibacter	Bacteria;Firmicutes;Clostridia;Oscillospirales;Oscillospiraceae;Papillibacter
24	3	0.000898472596585804	236.027573815074	0.131066382076072	3.71577706133851	2	0.131066382076072	7	4.33333333333333	3	13	8.5204306850179	206	0	3.2646562604363	28.9321428571429	0.333333333333333	16	1	40	52.1841868823001	3	0.00186894551597945	58.2642857142857	13.8308597889732	38	-0.158730158730159	1	15.703125	Bacteria	Actinobacteriota	Actinobacteria	Actinomycetales	Actinomycetaceae	Varibaculum	Bacteria;Actinobacteriota;Actinobacteria;Actinomycetales;Actinomycetaceae;Varibaculum
177	6	0.00102880658436214	1807.19936952927	0.355664798106765	8.39611935446911	3	0.355664798106764	7	4.66666666666667	4	26	39.456878900171	730	0	27.0883872662006	65.8803571428572	0.174603174603175	34	1	75	59.7541152263374	4	0.00309879105973298	68.6952380952381	13.8308597889732	98	0.146775446775447	1	22.4609375	Bacteria	Firmicutes	Clostridia	Peptostreptococcales-Tissierellales	Peptostreptococcales-Tissierellales	Parvimonas	Bacteria;Firmicutes;Clostridia;Peptostreptococcales-Tissierellales;Peptostreptococcales-Tissierellales;Parvimonas
170	5	0.000985221674876847	1178.41329552161	0.510793887945277	9.96582741642855	3	0.510793887945277	7	5.8	4	24	60.1425817742127	524	6.8	35.5976484490611	56.8642857142857	0.28	34	0.314253343630457	65	57.2226600985222	4	0.00275800349462165	65.2142857142857	13.8308597889732	88	-0.046031746031746	2	20.1640625	Bacteria	Firmicutes	Clostridia	Peptostreptococcales-Tissierellales	Peptostreptococcales-Tissierellales	Murdochiella	Bacteria;Firmicutes;Clostridia;Peptostreptococcales-Tissierellales;Peptostreptococcales-Tissierellales;Murdochiella
219	3	0.00069060773480663	146.196385352693	0.00534609563874538	3.8232655431275	2	0.00534609563874532	9	3	2	9	4.59373317885499	60	4	1.88306719555039	23.275	0.444444444444444	12	0	18	40.1111878453039	2	0.00123784057250122	45.7936507936508	13.8308597889732	30	0.05	2	9.0859375	Bacteria	Bacteroidota	Bacteroidia	Bacteroidales	F082	F082	Bacteria;Bacteroidota;Bacteroidia;Bacteroidales;F082;F082
19	1	0.000600600600600601	0	0.00125061966412148	1.64331611491847	1	0.0012506196641215	10	3	1	3	1.16678907518568	0	0	1.00566458793316	2.41428571428571	1	4	0	6	34.8834834834835	1	0.000531573152277505	38.0527777777778	13.8308597889732	8	-0.5	1	5.3193359375	Bacteria	Proteobacteria	Gammaproteobacteria	Pseudomonadales	Moraxellaceae	Acinetobacter	Bacteria;Proteobacteria;Gammaproteobacteria;Pseudomonadales;Moraxellaceae;Acinetobacter
220	2	0.000679809653297077	141.280891330891	0.00982735501496817	2.45961719753434	2	0.00982735501496804	10	3	2	7	2.19789356274786	24	0	1.18974675271914	14.2589285714286	0.5	8	0	14	39.4840244731475	2	0.000960465835432342	44.0650793650794	13.8308597889732	18	-0.166666666666667	1	8.0400390625	Bacteria	Proteobacteria	Gammaproteobacteria	Burkholderiales	Comamonadaceae	Aquabacterium	Bacteria;Proteobacteria;Gammaproteobacteria;Burkholderiales;Comamonadaceae;Aquabacterium
221	3	0.000701754385964912	394.020768120768	0.00598652965648829	3.09728419445803	2	0.00598652965648829	9	2	2	8	2.08753678008873	62	0	1.26670704582361	21.8607142857143	0.333333333333333	9	1	17	40.7585964912281	2	0.000944563199960959	46.1845238095238	13.8189006149434	24	0.233333333333333	1	9.138671875	Bacteria	Proteobacteria	Gammaproteobacteria	Burkholderiales	Comamonadaceae	Methylibium	Bacteria;Proteobacteria;Gammaproteobacteria;Burkholderiales;Comamonadaceae;Methylibium
173	5	0.000901713255184851	716.439458271348	0.0518097469997476	6.62368274720766	3	0.0518097469997465	8	4	3	19	22.4713946031875	424	2.5	12.0320719204808	49.7928571428571	0.226666666666667	25	0	53	52.3724075743913	3	0.00244024009788198	60.7904761904762	13.8308597889732	70	0.131818181818182	2	17.5078125	Bacteria	Bacteroidota	Bacteroidia	Bacteroidales	Muribaculaceae	CAG-873	Bacteria;Bacteroidota;Bacteroidia;Bacteroidales;Muribaculaceae;CAG-873
222	5	0.000777604976671851	571.156981906982	0.015833582260442	6.03457015971775	2	0.0158335822604418	8	3	3	15	9.58427984948339	192	2	4.93747001046961	44.1357142857143	0.24	20	0	26	45.1640746500778	3	0.00183756005758236	52.5511904761905	13.8308597889732	60	0.271428571428571	2	12.56640625	Bacteria	Verrucomicrobiota	Kiritimatiellae	WCHB1-41	WCHB1-41	WCHB1-41	Bacteria;Verrucomicrobiota;Kiritimatiellae;WCHB1-41;WCHB1-41;WCHB1-41
11	1	0.000598802395209581	0	0.0036812298662673	1.64385198430882	1	0.00368122986626733	10	3	1	3	1.16678907518568	0	0	1.00566458793316	2.41428571428571	1	4	0	6	34.7790419161677	1	0.000545558238455638	37.4575396825397	13.8308597889732	8	-0.5	1	4.939453125	Bacteria	Firmicutes	Bacilli	Acholeplasmatales	Acholeplasmataceae	Anaeroplasma	Bacteria;Firmicutes;Bacilli;Acholeplasmatales;Acholeplasmataceae;Anaeroplasma
171	8	0.000874890638670166	1585.76353544117	0.0432525783367389	10.5052815014147	2	0.0432525783367379	9	2.75	3	21	18.91433350779	581	1.07142857142857	14.1716422944	71.1839285714286	0.142857142857143	30	0	47	50.8145231846019	3	0.00263999768872851	61.0456349206349	13.8189006149434	116	0.506371406371406	2	17.615234375	Bacteria	Firmicutes	Clostridia	Lachnospirales	Lachnospiraceae	Epulopiscium	Bacteria;Firmicutes;Clostridia;Lachnospirales;Lachnospiraceae;Epulopiscium
190	9	0.000975609756097561	1879.77970931082	1	26.6080979611098	3	1	8	4.88888888888889	5	37	97.2980639520016	760	10.3055555555556	100	100	0.179487179487179	53	0.0387870074129426	63	56.6643902439024	5	0.00328671823935465	67.5583333333333	13.8075480198253	178	0.313045288045288	7	21.58984375	Bacteria	Synergistota	Synergistia	Synergistales	Synergistaceae	Pyramidobacter	Bacteria;Synergistota;Synergistia;Synergistales;Synergistaceae;Pyramidobacter
223	6	0.000843881856540084	491.760972068867	0.0777599362882183	9.60172992345746	3	0.0777599362882169	8	4.16666666666667	4	25	21.2246803863419	340	4.13333333333333	14.4580133692518	64.4660714285714	0.225490196078431	31	0	41	49.0135021097046	4	0.00256707502370243	58.0428571428571	13.8308597889732	92	0.192929292929293	2	15.8828125	Bacteria	Firmicutes	Clostridia	Oscillospirales	Ruminococcaceae	Pygmaiobacter	Bacteria;Firmicutes;Clostridia;Oscillospirales;Ruminococcaceae;Pygmaiobacter
224	6	0.00081366965012205	241.141451389168	0.0969348818727632	13.5788581909308	3	0.0969348818727615	8	4.33333333333333	4	24	26.1267981631564	300	10.6666666666667	17.3369023054569	63.0517857142857	0.270833333333333	32	0.0501750035468149	34	47.2587469487388	4	0.00238709023843596	55.7785714285714	13.8308597889732	94	0.174747474747475	6	14.4765625	Bacteria	Proteobacteria	Gammaproteobacteria	Xanthomonadales	Xanthomonadaceae	Stenotrophomonas	Bacteria;Proteobacteria;Gammaproteobacteria;Xanthomonadales;Xanthomonadaceae;Stenotrophomonas
2	4	0.000938967136150235	1313.88426319982	0.119053776037516	4.87613852354146	3	0.119053776037515	8	4.5	3	16	25.2179525123405	435	0	10.8311484566012	39.3625	0.25	22	1	59	54.5361502347418	4	0.00230740633922636	62.2761904761905	13.8308597889732	56	-0.0420634920634921	1	18.4296875	Bacteria	Firmicutes	Clostridia	Lachnospirales	Lachnospiraceae	GCA-900066755	Bacteria;Firmicutes;Clostridia;Lachnospirales;Lachnospiraceae;GCA-900066755
27	5	0.00085397096498719	667.583464166552	0.0569815390622572	6.58231241577544	3	0.0569815390622561	8	4.4	3	20	15.2519226993259	308	0	8.54894787039512	51.2071428571429	0.226666666666667	27	1	45	49.599487617421	4	0.00243520870661767	58.3940476190476	13.8308597889732	74	0.0818181818181818	1	16.18359375	Bacteria	Firmicutes	Clostridia	Lachnospirales	Lachnospiraceae	UC5-1-2E3	Bacteria;Firmicutes;Clostridia;Lachnospirales;Lachnospiraceae;UC5-1-2E3
42	6	0.000943396226415094	1172.49522371333	0.106202870397193	9.5916180231834	3	0.106202870397191	8	5.16666666666667	5	26	40.6131350955498	540	2.46666666666667	27.8706592640294	65.8803571428572	0.204545454545455	37	0	61	54.7933962264151	5	0.0028620340018498	64.4619047619048	13.8308597889732	104	0.104978354978355	2	19.8671875	Bacteria	Firmicutes	Clostridia	Lachnospirales	Lachnospiraceae	Frisingicoccus	Bacteria;Firmicutes;Clostridia;Lachnospirales;Lachnospiraceae;Frisingicoccus
31	2	0.00078003120124805	75.6896567759726	0.0511870918462319	2.59415739184137	2	0.0511870918462318	8	4	2	7	3.25500538285149	61	0	1.34454127538889	14.2589285714286	0.5	10	0	22	45.304992199688	2	0.00129939644371196	50.3583333333333	13.8308597889732	22	-0.314285714285714	1	11.14453125	Bacteria	Firmicutes	Bacilli	Erysipelotrichales	Erysipelatoclostridiaceae	Coprobacillus	Bacteria;Firmicutes;Bacilli;Erysipelotrichales;Erysipelatoclostridiaceae;Coprobacillus
63	4	0.000892857142857143	848.096878055351	0.191663517094697	5.56933559259939	2	0.191663517094697	8	4.5	3	17	24.8958103003391	285	3.66666666666667	11.0495193522048	40.7767857142857	0.285714285714286	22	0	45	51.8580357142857	4	0.00225183777989684	59.222619047619	13.8308597889732	56	-0.0420634920634921	2	16.44921875	Bacteria	Firmicutes	Clostridia	Peptostreptococcales-Tissierellales	Peptostreptococcaceae	Peptostreptococcus	Bacteria;Firmicutes;Clostridia;Peptostreptococcales-Tissierellales;Peptostreptococcaceae;Peptostreptococcus
225	3	0.000699300699300699	382.178416028416	0.0176214978854025	3.12412752646472	2	0.0176214978854025	9	2	2	8	1.97198723549381	44	0	1.2407664257385	21.8607142857143	0.333333333333333	9	1	13	40.6160839160839	2	0.000989641758904478	45.2150793650794	13.8189006149434	24	0.233333333333333	1	8.37890625	Bacteria	Proteobacteria	Gammaproteobacteria	Aeromonadales	Succinivibrionaceae	Succinatimonas	Bacteria;Proteobacteria;Gammaproteobacteria;Aeromonadales;Succinivibrionaceae;Succinatimonas
172	3	0.000866551126516464	498.183233106762	0.415917051707922	6.51816936553949	2	0.415917051707922	8	7	3	16	28.1302280604554	160	8	10.277774707767	33.175	0.476190476190476	24	0	46	50.3301559792028	3	0.00201527342492372	57.4916666666667	13.8308597889732	54	-0.383333333333333	2	15.55859375	Bacteria	Actinobacteriota	Coriobacteriia	Coriobacteriales	Atopobiaceae	Coriobacteriaceae_UCG-002	Bacteria;Actinobacteriota;Coriobacteriia;Coriobacteriales;Atopobiaceae;Coriobacteriaceae_UCG-002
226	4	0.25	2	0	6.07993193372841	2	0	1	2.5	2	10	1.6081725563736	0	7	1.22515104796496	30.8767857142857	0.625	14	0.0987551639829222	4	4	3	0.000176931404380761	4	13.8409235549291	40	0.238095238095238	4	3	Bacteria	Proteobacteria	Gammaproteobacteria	Burkholderiales	Rhodocyclaceae	Methyloversatilis	Bacteria;Proteobacteria;Gammaproteobacteria;Burkholderiales;Rhodocyclaceae;Methyloversatilis
51	3	0.000826446280991736	658.852095065237	0.0497933852717432	3.49107472118377	2	0.049793385271743	9	3.66666666666667	2	11	8.38943777377277	130	0	3.00802959251019	26.1035714285714	0.333333333333333	14	1	32	48.000826446281	3	0.00155384433466659	54.2039682539683	13.8308597889732	34	-0.0444444444444444	1	13.400390625	Bacteria	Campilobacterota	Campylobacteria	Campylobacterales	Campylobacteraceae	Campylobacter	Bacteria;Campilobacterota;Campylobacteria;Campylobacterales;Campylobacteraceae;Campylobacter
227	4	0.000718907260963336	340.422265642854	0.0110233997610883	5.5047427250978	2	0.0110233997610883	10	3.25	3	13	8.55963507164949	69	5.66666666666667	3.76335198559294	35.1196428571429	0.361111111111111	17	0.314253343630457	16	41.7548526240115	3	0.00134590742489494	47.6646825396825	13.8308597889732	46	0.126984126984127	2	9.8095703125	Bacteria	Proteobacteria	Alphaproteobacteria	Rhizobiales	Xanthobacteraceae	Bradyrhizobium	Bacteria;Proteobacteria;Alphaproteobacteria;Rhizobiales;Xanthobacteraceae;Bradyrhizobium
228	3	0.000789889415481833	592.065483536071	0.0289169097727301	3.89902426571201	2	0.02891690977273	9	3.33333333333333	2	10	11.9986152938428	112	4.33333333333333	3.81426793896953	24.6892857142857	0.428571428571429	13	0.314253343630457	24	45.8775671406003	3	0.00128781445143257	51.556746031746	13.8308597889732	32	-0.0285714285714286	2	11.8125	Bacteria	Proteobacteria	Alphaproteobacteria	Rhizobiales	Hyphomicrobiaceae	Hyphomicrobium	Bacteria;Proteobacteria;Alphaproteobacteria;Rhizobiales;Hyphomicrobiaceae;Hyphomicrobium
16	3	0.000773395204949729	313.180703068861	0.0192603554689974	3.49982575247162	2	0.0192603554689972	9	3.33333333333333	2	9	4.81885099162018	106	0	1.93687525342723	23.275	0.388888888888889	13	1	25	44.9195668986852	3	0.0012411229586992	50.8563492063492	13.8189006149434	32	0.0357142857142857	1	11.548828125	Bacteria	Firmicutes	Clostridia	Oscillospirales	Ruminococcaceae	DTU089	Bacteria;Firmicutes;Clostridia;Oscillospirales;Ruminococcaceae;DTU089
21	3	0.000789889415481833	29.7722222222222	0.164002738689401	5.36769903676294	2	0.164002738689401	8	4.33333333333333	2	12	9.57670068866129	110	10.6666666666667	3.45239572226677	27.5178571428571	0.541666666666667	16	0.159664183576095	27	45.8775671406003	3	0.00147402424282201	51.5035714285714	13.8308597889732	38	-0.127777777777778	3	11.77734375	Bacteria	Firmicutes	Clostridia	Clostridiales	Clostridiaceae	Sarcina	Bacteria;Firmicutes;Clostridia;Clostridiales;Clostridiaceae;Sarcina
72	2	0.000722543352601156	357.624934838385	0.0233791806623856	2.52692751477752	2	0.0233791806623856	9	4	2	7	5.07803144064259	39	0	1.61148980728842	14.2589285714286	0.5	10	0	19	41.9660404624277	2	0.00113560109094758	47.1460317460317	13.8308597889732	22	-0.333333333333333	1	9.634765625	Bacteria	Proteobacteria	Gammaproteobacteria	Burkholderiales	Neisseriaceae	Neisseria	Bacteria;Proteobacteria;Gammaproteobacteria;Burkholderiales;Neisseriaceae;Neisseria
46	3	0.000826446280991736	465.149640881994	0.0687483356877526	3.59047611213236	2	0.0687483356877522	8	4	3	12	8.628283357377	164	0	3.18437901936237	27.5178571428571	0.333333333333333	15	1	35	48.000826446281	3	0.00182654273307038	54.5369047619048	13.8308597889732	36	-0.130952380952381	1	13.69921875	Bacteria	Firmicutes	Clostridia	Lachnospirales	Lachnospiraceae	Oribacterium	Bacteria;Firmicutes;Clostridia;Lachnospirales;Lachnospiraceae;Oribacterium
187	6	0.000865051903114187	630.730483484151	0.737156572585644	17.0877936363974	3	0.737156572585645	8	5.33333333333333	4	26	55.3946061493041	380	15.2	37.8711513161228	65.8803571428572	0.313725490196078	38	0.0501750035468149	44	50.2430795847751	4	0.00251870878640239	58.8988095238095	13.8308597889732	106	0.0912198912198912	6	16.26953125	Bacteria	Actinobacteriota	Actinobacteria	Corynebacteriales	Corynebacteriaceae	Lawsonella	Bacteria;Actinobacteriota;Actinobacteria;Corynebacteriales;Corynebacteriaceae;Lawsonella
33	6	0.000833333333333333	1096.52840679523	0.147442449649627	8.92581791741098	2	0.147442449649627	9	3.66666666666667	4	21	24.0936655585267	295	3.73333333333333	15.0096105308727	58.8089285714286	0.226190476190476	28	0	34	48.4008333333333	4	0.00220786163541605	56.7492063492063	13.8308597889732	86	0.244444444444444	3	14.931640625	Bacteria	Firmicutes	Negativicutes	Veillonellales-Selenomonadales	Veillonellaceae	Negativicoccus	Bacteria;Firmicutes;Negativicutes;Veillonellales-Selenomonadales;Veillonellaceae;Negativicoccus
23	5	0.000931098696461825	1422.95822484488	0.1839080633063	6.51176835166151	3	0.1839080633063	8	3.6	3	18	26.2451877956002	408	2.3	13.5935964457342	48.3785714285714	0.230769230769231	23	0	47	54.0791433891993	3	0.00224926222764014	61.447619047619	13.7966041273823	66	0.18975468975469	2	17.625	Bacteria	Bacteroidota	Bacteroidia	Bacteroidales	Barnesiellaceae	Coprobacter	Bacteria;Bacteroidota;Bacteroidia;Bacteroidales;Barnesiellaceae;Coprobacter
47	5	0.000868809730668983	725.034364524365	0.178630824238499	6.36981873930956	2	0.178630824238499	8	3.2	3	17	14.5729394971807	320	2.1	7.59590476985517	46.9642857142857	0.236363636363636	21	0	41	50.4613379669852	3	0.00223876698064121	58.0892857142857	13.8308597889732	62	0.253246753246753	2	15.69140625	Bacteria	Firmicutes	Clostridia	Clostridia	Hungateiclostridiaceae	Ruminiclostridium	Bacteria;Firmicutes;Clostridia;Clostridia;Hungateiclostridiaceae;Ruminiclostridium
95	6	0.000942507068803016	1453.56882493555	0.537094344080469	12.193036504056	3	0.537094344080469	8	5.33333333333333	4	26	64.453703762312	510	7.6	44.0001376225983	65.8803571428572	0.242424242424242	38	0.314253343630457	59	54.741753063148	5	0.00289092964998515	63.822619047619	13.8308597889732	106	0.0952602952602953	2	19.34765625	Bacteria	Firmicutes	Negativicutes	Veillonellales-Selenomonadales	Selenomonadaceae	Selenomonas	Bacteria;Firmicutes;Negativicutes;Veillonellales-Selenomonadales;Selenomonadaceae;Selenomonas
84	4	0.000674308833445718	467.152088686056	0.0184434653372345	4.25918059624377	2	0.0184434653372345	10	2.25	2	10	2.7448513835507	60	0	1.58557830041956	30.8767857142857	0.3125	13	1	16	39.1645313553608	2	0.00114640368474525	45.134126984127	13.8189006149434	38	0.316666666666667	1	8.7744140625	Bacteria	Fusobacteriota	Fusobacteriia	Fusobacteriales	Leptotrichiaceae	Leptotrichia	Bacteria;Fusobacteriota;Fusobacteriia;Fusobacteriales;Leptotrichiaceae;Leptotrichia
189	3	0.000763941940412529	106.766272203888	0.0190826177899148	4.16735465222925	2	0.0190826177899143	9	4.33333333333333	3	12	7.76781336798963	100	5.33333333333333	2.94121567565639	27.5178571428571	0.4	16	0	27	44.3705118411001	3	0.00165145181352337	50.8789682539683	13.8308597889732	38	-0.166666666666667	2	11.75390625	Bacteria	Firmicutes	Clostridia	Peptostreptococcales-Tissierellales	Anaerovoracaceae	Mogibacterium	Bacteria;Firmicutes;Clostridia;Peptostreptococcales-Tissierellales;Anaerovoracaceae;Mogibacterium
20	4	0.000752445447705041	319.112877645231	0.0610563028859565	4.75960019484735	2	0.0610563028859566	9	2.75	2	11	6.65121296164022	147	2.5	2.90784609016175	32.2910714285714	0.321428571428571	15	0	24	43.7027840481565	3	0.00153243050171007	50.0527777777778	13.8308597889732	42	0.202380952380952	2	11.138671875	Archaea	Thermoplasmatota	Thermoplasmata	Methanomassiliicoccales	Methanomassiliicoccaceae	Methanomassiliicoccus	Archaea;Thermoplasmatota;Thermoplasmata;Methanomassiliicoccales;Methanomassiliicoccaceae;Methanomassiliicoccus
57	5	0.0009000900090009	643.213147989371	0.258720653733345	8.71591552082004	3	0.258720653733344	7	4.8	4	21	30.7563374131606	356	5.8	17.135961905485	52.6214285714286	0.293333333333333	29	0.159664183576095	44	52.2781278127813	4	0.00236452740092156	60.052380952381	13.8308597889732	78	0.0358585858585859	3	16.875	Bacteria	Bacteroidota	Bacteroidia	Bacteroidales	Porphyromonadaceae	Porphyromonas	Bacteria;Bacteroidota;Bacteroidia;Bacteroidales;Porphyromonadaceae;Porphyromonas
113	3	0.000817661488143908	200.432362490451	0.0812504349659866	3.65773840741584	2	0.0812504349659864	8	4	3	12	5.618347147491	124	0	2.33379019910766	27.5178571428571	0.333333333333333	15	1	30	47.4905968928863	3	0.00177113828475196	53.6833333333333	13.8308597889732	36	-0.130952380952381	1	13.109375	Bacteria	Firmicutes	Clostridia	Peptostreptococcales-Tissierellales	Peptostreptococcales-Tissierellales	Fenollaria	Bacteria;Firmicutes;Clostridia;Peptostreptococcales-Tissierellales;Peptostreptococcales-Tissierellales;Fenollaria
50	2	0.000707714083510262	151.373421023421	0.0113296014299622	2.34615776837243	2	0.0113296014299622	10	2.5	2	6	1.87977957101563	29	0	1.12885763164808	12.8446428571429	0.5	7	0	14	41.1047416843595	2	0.000983685482536599	45.5416666666667	13.8308597889732	16	-0.1	1	8.6025390625	Bacteria	Firmicutes	Clostridia	Peptostreptococcales-Tissierellales	Peptostreptococcales-Tissierellales	Ezakiella	Bacteria;Firmicutes;Clostridia;Peptostreptococcales-Tissierellales;Peptostreptococcales-Tissierellales;Ezakiella
229	5	0.000888888888888889	478.861993398758	0.218278825689677	9.30477185024799	3	0.218278825689677	8	4.8	4	21	30.3613400022353	304	8.7	16.9225077322567	52.6214285714286	0.2875	29	0	46	51.6275555555556	4	0.00238937413159236	59.4738095238095	13.8308597889732	78	0.0358585858585859	4	16.546875	Bacteria	Actinobacteriota	Actinobacteria	Actinomycetales	Actinomycetaceae	Mobiluncus	Bacteria;Actinobacteriota;Actinobacteria;Actinomycetales;Actinomycetaceae;Mobiluncus
230	4	0.00077639751552795	438.593215481069	0.301219506688689	6.33403094675185	2	0.301219506688689	9	4.5	3	16	13.0971424431257	132	3.66666666666667	5.93153197876678	39.3625	0.333333333333333	22	0	32	45.0939440993789	4	0.00198684447325205	52.5146825396825	13.8308597889732	56	-0.0166666666666667	2	12.740234375	Bacteria	Patescibacteria	Gracilibacteria	Absconditabacteriales_(SR1)	Absconditabacteriales_(SR1)	Absconditabacteriales_(SR1)	Bacteria;Patescibacteria;Gracilibacteria;Absconditabacteriales_(SR1);Absconditabacteriales_(SR1);Absconditabacteriales_(SR1)
7	4	0.000809716599190283	285.298531366295	0.0413834690447419	5.35465507537719	3	0.0413834690447411	8	3.5	3	15	10.8912406078589	231	3	4.89464712219845	37.9482142857143	0.333333333333333	18	0	32	47.0291497975709	3	0.00191675720622407	54.1011904761905	13.8308597889732	48	0.104761904761905	2	13.45703125	Bacteria	Firmicutes	Clostridia	Lachnospirales	Lachnospiraceae	Lachnospiraceae_NK4B4_group	Bacteria;Firmicutes;Clostridia;Lachnospirales;Lachnospiraceae;Lachnospiraceae_NK4B4_group
79	4	0.000904159132007233	708.221763324395	0.0640422591642748	5.32862232107835	2	0.0640422591642739	8	4.75	3	16	17.6095530134251	318	0	7.75559167929353	39.3625	0.288461538461538	23	1	52	52.5144665461121	3	0.00214962079177523	60.1809523809524	13.8308597889732	58	-0.0142857142857143	1	17.1171875	Bacteria	Firmicutes	Clostridia	Lachnospirales	Lachnospiraceae	Lactonifactor	Bacteria;Firmicutes;Clostridia;Lachnospirales;Lachnospiraceae;Lactonifactor
30	2	0.000821018062397373	227.430489363578	0.025233153397713	2.84132709939056	2	0.0252331533977127	8	6	2	8	7.44803798237015	67	0	2.05371387512236	15.6732142857143	0.5	14	0	33	47.6855500821018	2	0.00142805644128722	53.7904761904762	13.8308597889732	30	-0.466666666666667	1	13.3125	Bacteria	Firmicutes	Clostridia	Oscillospirales	Ruminococcaceae	Anaerofilum	Bacteria;Firmicutes;Clostridia;Oscillospirales;Ruminococcaceae;Anaerofilum
59	4	0.000796178343949045	501.694835026328	0.0621272533886692	6.19410671262858	2	0.062127253388669	8	3.75	3	15	15.60061181422	144	6.33333333333333	6.72992586905983	37.9482142857143	0.388888888888889	19	0	27	46.2428343949045	3	0.00159771287197639	52.5619047619048	13.8308597889732	50	0.069047619047619	3	12.3828125	Bacteria	Actinobacteriota	Coriobacteriia	Coriobacteriales	Atopobiaceae	Olsenella	Bacteria;Actinobacteriota;Coriobacteriia;Coriobacteriales;Atopobiaceae;Olsenella
35	4	0.000818330605564648	546.251247991139	0.0275956905346256	4.14920737858239	2	0.0275956905346256	9	2.5	2	12	4.48499664325093	162	0	2.24164804430586	33.7053571428571	0.25	14	1	29	47.5294599018003	3	0.00186045033782793	53.9194444444444	13.8308597889732	40	0.238095238095238	1	13.130859375	Bacteria	Firmicutes	Clostridia	Oscillospirales	Oscillospiraceae	UCG-007	Bacteria;Firmicutes;Clostridia;Oscillospirales;Oscillospiraceae;UCG-007
44	3	0.000848896434634975	256.665548601725	0.034447530645495	4.52646057190134	3	0.0344475306454944	8	5	3	12	14.9117414500238	160	6	4.96004429379245	27.5178571428571	0.424242424242424	18	0	37	49.304753820034	3	0.0018065864149064	55.7833333333333	13.8308597889732	42	-0.25	2	14.375	Bacteria	Firmicutes	Clostridia	Peptostreptococcales-Tissierellales	Peptostreptococcaceae	Terrisporobacter	Bacteria;Firmicutes;Clostridia;Peptostreptococcales-Tissierellales;Peptostreptococcaceae;Terrisporobacter
191	7	0.00100200400801603	1260.7348824611	0.870149101383114	20.5703927271054	3	0.870149101383114	7	5.71428571428571	5	33	100	708	13.4285714285714	84.4223813179653	81.9678571428571	0.214285714285714	47	0.0501750035468149	67	58.1973947895792	5	0.0031904646913425	67.7904761904762	13.8308597889732	136	0.119871794871795	6	21.8125	Bacteria	Firmicutes	Clostridia	Peptostreptococcales-Tissierellales	Peptostreptococcaceae	Peptoclostridium	Bacteria;Firmicutes;Clostridia;Peptostreptococcales-Tissierellales;Peptostreptococcaceae;Peptoclostridium
231	2	0.000796812749003984	147.253923853924	0.0289262478090108	2.75795518179255	2	0.0289262478090106	8	5.5	2	7	5.17865982762687	51	0	1.62622497799982	14.2589285714286	0.5	13	0	26	46.2796812749004	2	0.00132429694851023	51.8666666666667	13.8308597889732	28	-0.444444444444444	1	12.1015625	Bacteria	Firmicutes	Bacilli	Erysipelotrichales	Erysipelotrichaceae	Faecalicoccus	Bacteria;Firmicutes;Bacilli;Erysipelotrichales;Erysipelotrichaceae;Faecalicoccus
41	4	0.000912408759124088	894.004830300419	0.0546914435119151	5.52434723228184	2	0.0546914435119146	7	4.75	4	17	26.8818084549741	276	3.83333333333333	11.8811674461202	40.7767857142857	0.283333333333333	23	0	45	52.9936131386861	4	0.00227398604921476	60.0666666666667	13.8308597889732	58	-0.0681818181818182	2	16.8671875	Bacteria	Firmicutes	Clostridia	Oscillospirales	Ethanoligenenaceae	Acetanaerobacterium	Bacteria;Firmicutes;Clostridia;Oscillospirales;Ethanoligenenaceae;Acetanaerobacterium
8	3	0.000799360511590727	342.19001896796	0.0300344262677626	3.33362712737864	2	0.0300344262677623	9	3	2	10	4.32592353588111	108	0	1.86888974404054	24.6892857142857	0.333333333333333	12	1	31	46.427657873701	3	0.00159277830974638	52.490873015873	13.8308597889732	30	0.0190476190476191	1	12.451171875	Bacteria	Bacteroidota	Bacteroidia	Bacteroidales	Prevotellaceae	Prevotellaceae_UCG-003	Bacteria;Bacteroidota;Bacteroidia;Bacteroidales;Prevotellaceae;Prevotellaceae_UCG-003
67	4	0.000959692898272553	1208.69156331285	0.066135458703534	5.3627574913091	3	0.0661354587035329	7	5.5	3	16	28.4159144118792	339	0	12.1238662476557	39.3625	0.264705882352941	26	1	65	55.7399232245681	4	0.00238661545272011	63.7619047619048	13.8308597889732	64	-0.115800865800866	1	19.421875	Bacteria	Firmicutes	Clostridia	Lachnospirales	Lachnospiraceae	Lachnospiraceae_NK4A136_group	Bacteria;Firmicutes;Clostridia;Lachnospirales;Lachnospiraceae;Lachnospiraceae_NK4A136_group
37	2	0.000645994832041344	240	0.00879356370891354	2.23480899993979	1	0.00879356370891362	10	1.5	1	4	1.02687040188843	12	0	1.01251327303861	10.0160714285714	0.5	5	0	7	37.5200258397933	2	0.000482277017079617	40.7972222222222	13.8189006149434	12	0.166666666666667	1	6.1875	Bacteria	Firmicutes	Bacilli	Staphylococcales	Gemellaceae	Gemella	Bacteria;Firmicutes;Bacilli;Staphylococcales;Gemellaceae;Gemella
22	4	0.000923361034164358	355.673006568595	0.0906102966109561	5.58682484885041	3	0.0906102966109546	7	5.25	4	20	16.2289866358611	330	0	8.08838067901091	45.0196428571429	0.283333333333333	25	1	58	53.6297322253001	4	0.00243046151758161	61.5928571428571	13.8308597889732	62	-0.111111111111111	1	18.0546875	Bacteria	Firmicutes	Bacilli	Erysipelotrichales	Erysipelotrichaceae	[Clostridium]_innocuum_group	Bacteria;Firmicutes;Bacilli;Erysipelotrichales;Erysipelotrichaceae;[Clostridium]_innocuum_group
43	3	0.000923361034164358	615.176946007209	0.0611629362724172	4.00254324567091	3	0.0611629362724162	7	5.66666666666667	3	14	18.5270930079066	250	0	6.49390372357605	30.3464285714286	0.333333333333333	20	1	56	53.6297322253001	3	0.00199471722912562	60.8095238095238	13.8308597889732	46	-0.282467532467532	1	17.5546875	Bacteria	Firmicutes	Negativicutes	Acidaminococcales	Acidaminococcaceae	Acidaminococcus	Bacteria;Firmicutes;Negativicutes;Acidaminococcales;Acidaminococcaceae;Acidaminococcus
232	6	0.000900900900900901	823.442880580256	0.407041605836323	12.267185405842	3	0.407041605836323	8	5	4	24	44.8529662590186	365	9.6	29.4622464960917	63.0517857142857	0.241666666666667	36	0.068033073723357	47	52.3252252252252	5	0.00237484624940741	61.15	13.8308597889732	102	0.135858585858586	5	17.6171875	Bacteria	Actinobacteriota	Actinobacteria	Bifidobacteriales	Bifidobacteriaceae	Scardovia	Bacteria;Actinobacteriota;Actinobacteria;Bifidobacteriales;Bifidobacteriaceae;Scardovia
85	4	0.000797448165869219	367.298204573205	0.0437384722466794	5.99194602668512	3	0.0437384722466788	9	3.75	3	15	14.6033107406889	171	6.33333333333333	6.3412698501838	37.9482142857143	0.35	19	0.159664183576095	28	46.3165869218501	3	0.00174018714678296	53.018253968254	13.8308597889732	50	0.069047619047619	3	12.751953125	Bacteria	Firmicutes	Negativicutes	Veillonellales-Selenomonadales	Selenomonadaceae	Mitsuokella	Bacteria;Firmicutes;Negativicutes;Veillonellales-Selenomonadales;Selenomonadaceae;Mitsuokella
68	2	0.000676132521974307	81.4373376623377	0.00443972564316066	2.33930715991735	2	0.00443972564316072	9	2.5	2	6	1.55231530006871	20	0	1.08566260741133	12.8446428571429	0.5	7	0	11	39.2704530087897	2	0.000954279449517121	43.4242063492064	13.8308597889732	16	-0.1	1	7.595703125	Bacteria	Firmicutes	Bacilli	Lactobacillales	Streptococcaceae	Lactococcus	Bacteria;Firmicutes;Bacilli;Lactobacillales;Streptococcaceae;Lactococcus
233	2	0.000681663258350375	0	0.0200181592929921	2.96292909832204	2	0.0200181592929921	9	3.5	2	6	2.9622170371657	22	9	1.27163935391024	12.8446428571429	0.7	9	0	15	39.5916837082481	2	0.00101149387199234	44.0496031746032	13.8308597889732	20	-0.266666666666667	2	8.005859375	Bacteria	Firmicutes	Clostridia	Oscillospirales	Ruminococcaceae	Ruminococcaceae	Bacteria;Firmicutes;Clostridia;Oscillospirales;Ruminococcaceae;Ruminococcaceae
234	7	0.000892060660124889	1488.27175273557	0.0853530294075586	9.1689755270081	2	0.0853530294075581	7	3	3	23	19.5584479816649	456	1.33333333333333	13.9987087899195	67.825	0.175824175824176	28	0.314253343630457	46	51.8117752007136	3	0.00266175341618846	60.7619047619048	13.8308597889732	98	0.408080808080808	2	17.2734375	Bacteria	Actinobacteriota	Coriobacteriia	Coriobacteriales	Eggerthellaceae	Enteroscipio	Bacteria;Actinobacteriota;Coriobacteriia;Coriobacteriales;Eggerthellaceae;Enteroscipio
235	4	0.00087260034904014	491.677158952159	0.0751052418361733	5.62141637468444	3	0.0751052418361724	8	4	3	17	15.9552999218455	249	3.33333333333333	7.30562946109288	40.7767857142857	0.35	20	0	39	50.6815008726003	4	0.00205829885908211	57.3714285714286	13.8308597889732	52	0.00793650793650794	2	15.1796875	Bacteria	Firmicutes	Bacilli	Erysipelotrichales	Erysipelotrichaceae	Erysipelotrichaceae_UCG-009	Bacteria;Firmicutes;Bacilli;Erysipelotrichales;Erysipelotrichaceae;Erysipelotrichaceae_UCG-009
45	5	0.000864304235090752	963.739909630274	0.0331079056020336	5.6734682109166	3	0.0331079056020329	8	3.4	3	16	12.4418693316655	312	0	6.40038330430602	45.55	0.2	22	1	44	50.199654278306	4	0.00223038823576446	58.372619047619	13.8189006149434	64	0.227777777777778	1	16.00390625	Bacteria	Bacteroidota	Bacteroidia	Bacteroidales	Prevotellaceae	Prevotellaceae_UCG-001	Bacteria;Bacteroidota;Bacteroidia;Bacteroidales;Prevotellaceae;Prevotellaceae_UCG-001
14	6	0.000905797101449275	1019.5373003974	0.0667677864106183	8.20355096474316	3	0.0667677864106173	8	3.83333333333333	4	21	25.2060218001545	500	1.93333333333333	15.6814026892178	58.8089285714286	0.197916666666667	29	0	49	52.6096014492754	4	0.00266547863473518	61.4821428571429	13.8308597889732	88	0.235858585858586	2	17.84765625	Bacteria	Firmicutes	Clostridia	Oscillospirales	Oscillospiraceae	Pseudoflavonifractor	Bacteria;Firmicutes;Clostridia;Oscillospirales;Oscillospiraceae;Pseudoflavonifractor
236	3	0.000868055555555556	453.555645902086	0.170952731811077	4.64245281825637	3	0.170952731811077	8	5.33333333333333	3	13	19.8335215824691	156	6.33333333333333	6.62597459448936	28.9321428571429	0.384615384615385	19	0	40	50.4175347222222	3	0.00191291054638619	57.0738095238095	13.8308597889732	44	-0.277777777777778	2	15.1640625	Bacteria	Firmicutes	Clostridia	Oscillospirales	Ruminococcaceae	Angelakisella	Bacteria;Firmicutes;Clostridia;Oscillospirales;Ruminococcaceae;Angelakisella
188	5	0.000865051903114187	1038.85285191417	0.120783742646397	5.87840427057022	2	0.120783742646397	9	3.6	3	16	14.3874150528594	328	0	7.31045915354409	45.55	0.216666666666667	23	1	41	50.2430795847751	4	0.00235483349250333	58.3634920634921	13.8308597889732	66	0.166666666666667	1	15.970703125	Bacteria	Bacteroidota	Bacteroidia	Bacteroidales	Rikenellaceae	Rikenella	Bacteria;Bacteroidota;Bacteroidia;Bacteroidales;Rikenellaceae;Rikenella
186	3	0.000732600732600733	299.355917341397	0.0163303989742935	3.60335530857483	2	0.0163303989742934	10	4.33333333333333	3	11	5.48377175844133	56	0	2.22910863081154	26.1035714285714	0.333333333333333	16	1	26	42.5501831501832	3	0.0015991325801837	49.2416666666667	13.8308597889732	38	-0.178571428571429	1	11.0263671875	Bacteria	Bacteroidota	Bacteroidia	Bacteroidales	Marinifilaceae	Sanguibacteroides	Bacteria;Bacteroidota;Bacteroidia;Bacteroidales;Marinifilaceae;Sanguibacteroides
114	2	0.000740740740740741	185.765460167851	0.012919557367858	2.51912401498204	2	0.012919557367858	9	4	2	6	3.57272292678664	34	0	1.352169717185	12.8446428571429	0.5	10	0	19	43.022962962963	2	0.00125483451350718	48.0218253968254	13.8308597889732	22	-0.333333333333333	1	9.974609375	Bacteria	Firmicutes	Clostridia	Oscillospirales	Oscillospirales	Hydrogenoanaerobacterium	Bacteria;Firmicutes;Clostridia;Oscillospirales;Oscillospirales;Hydrogenoanaerobacterium
89	8	0.00106269925611052	2273.98743089814	0.199584630312128	13.5617007814871	3	0.199584630312125	6	5.25	5	34	60.4353784626895	1001	0	55.7663484804914	89.5696428571429	0.151785714285714	50	2	86	61.7226354941552	5	0.00375349299793496	72.4833333333333	13.8308597889732	156	0.224034299034299	1	24.984375	Bacteria	Actinobacteriota	Coriobacteriia	Coriobacteriales	Eggerthellaceae	Eggerthella	Bacteria;Actinobacteriota;Coriobacteriia;Coriobacteriales;Eggerthellaceae;Eggerthella
15	3	0.000800640512409928	239.736294699453	0.0204674892768947	3.55628099573891	2	0.0204674892768944	8	3.66666666666667	2	10	5.14969988764794	116	0	2.07775471643597	24.6892857142857	0.380952380952381	14	1	28	46.502001601281	3	0.00151609322819738	52.4642857142857	13.8308597889732	34	-0.0642857142857143	1	12.390625	Bacteria	Firmicutes	Clostridia	Peptostreptococcales-Tissierellales	Anaerovoracaceae	[Eubacterium]_brachy_group	Bacteria;Firmicutes;Clostridia;Peptostreptococcales-Tissierellales;Anaerovoracaceae;[Eubacterium]_brachy_group
99	3	0.000931966449207828	588.53636472018	0.130163330508188	4.20610293881223	2	0.130163330508188	8	5.66666666666667	3	14	17.6836070574546	236	0	6.23103845571127	30.3464285714286	0.358974358974359	20	1	51	54.1295433364399	3	0.00201893892277961	60.7833333333333	13.8308597889732	46	-0.292063492063492	1	17.390625	Bacteria	Actinobacteriota	Coriobacteriia	Coriobacteriales	Eggerthellaceae	Adlercreutzia	Bacteria;Actinobacteriota;Coriobacteriia;Coriobacteriales;Eggerthellaceae;Adlercreutzia
194	4	0.000934579439252336	872.239056673461	0.080937354512664	5.97027059493093	2	0.0809373545126632	7	5.5	4	18	33.0742337085566	309	4.33333333333333	14.9416550350296	42.1910714285714	0.294117647058824	26	0	52	54.281308411215	4	0.00236346232102629	61.752380952381	13.8308597889732	64	-0.136363636363636	2	18.0078125	Bacteria	Firmicutes	Bacilli	Lactobacillales	Leuconostocaceae	Leuconostoc	Bacteria;Firmicutes;Bacilli;Lactobacillales;Leuconostocaceae;Leuconostoc
237	2	0.00088339222614841	608.657430763923	0.0489701029965202	2.83482588354066	2	0.0489701029965196	7	5.5	2	9	12.4505834092807	92	0	3.02673819148466	17.0875	0.5	13	0	38	51.3083038869258	2	0.00139689536947483	56.7071428571429	13.8308597889732	28	-0.444444444444444	1	14.7734375	Bacteria	Actinobacteriota	Coriobacteriia	Coriobacteriales	Atopobiaceae	Atopobium	Bacteria;Actinobacteriota;Coriobacteriia;Coriobacteriales;Atopobiaceae;Atopobium
238	4	0.000931966449207828	1152.53863605005	0.0673964001675497	5.38016706721979	3	0.0673964001675487	7	5.25	3	16	24.9400508766725	303	0	10.7188117872235	39.3625	0.265625	25	1	56	54.1295433364399	4	0.00236749259019029	61.902380952381	13.8308597889732	62	-0.11024531024531	1	18.1796875	Bacteria	Bacteroidota	Bacteroidia	Bacteroidales	Prevotellaceae	Prevotellaceae_UCG-004	Bacteria;Bacteroidota;Bacteroidia;Bacteroidales;Prevotellaceae;Prevotellaceae_UCG-004
26	1	0.000609756097560976	0	0.00183064388254721	1.78514781012441	1	0.00183064388254718	10	5	1	4	1.50036722555705	0	0	1.02273175891968	3.82857142857143	1	6	0	11	35.415243902439	1	0.000681739061024938	39.1087301587302	13.8308597889732	12	-0.666666666666667	1	5.978515625	Bacteria	Actinobacteriota	Actinobacteria	Corynebacteriales	Corynebacteriaceae	Corynebacterium	Bacteria;Actinobacteriota;Actinobacteria;Corynebacteriales;Corynebacteriaceae;Corynebacterium
76	2	0.000672947510094213	240	0.00592902692917866	2.28876784045083	1	0.00592902692917867	9	2	1	4	1.56606582272849	19	0	1.06797474289457	10.0160714285714	0.5	6	0	9	39.085464333782	2	0.000607570822717306	42.934126984127	13.8189006149434	14	0.0666666666666667	1	7.2578125	Bacteria	Firmicutes	Negativicutes	Veillonellales-Selenomonadales	Veillonellaceae	Veillonella	Bacteria;Firmicutes;Negativicutes;Veillonellales-Selenomonadales;Veillonellaceae;Veillonella
48	2	0.000772797527047913	222.952092352092	0.0135797962621147	2.52795057840622	2	0.0135797962621146	9	4	2	7	4.21773447650742	50	0	1.48551518910234	14.2589285714286	0.5	10	0	25	44.8848531684699	2	0.00132898820579915	50.2047619047619	13.8308597889732	22	-0.333333333333333	1	11.169921875	Bacteria	Firmicutes	Bacilli	RF39	RF39	RF39	Bacteria;Firmicutes;Bacilli;RF39;RF39;RF39
125	1	0.000684462696783025	0	0.00617742289131452	1.70618864173769	1	0.00617742289131446	9	4	1	4	1.33357815037137	0	0	1.01617405021088	3.82857142857143	1	5	0	12	39.7542778918549	1	0.000723388412303979	43.3107142857143	13.8308597889732	10	-0.6	1	7.462890625	Bacteria	Firmicutes	Clostridia	Oscillospirales	Ruminococcaceae	Paludicola	Bacteria;Firmicutes;Clostridia;Oscillospirales;Ruminococcaceae;Paludicola
121	4	0.000918273645546373	818.684885900134	0.0494985641493098	4.65154070590994	2	0.0494985641493091	8	3.75	3	17	13.1309625443515	300	0	6.12292201945454	40.7767857142857	0.25	19	1	50	53.3342516069789	4	0.00231776935523607	60.4619047619048	13.8308597889732	50	0.0357142857142857	1	17.1484375	Bacteria	Firmicutes	Clostridia	Oscillospirales	Ruminococcaceae	Phocea	Bacteria;Firmicutes;Clostridia;Oscillospirales;Ruminococcaceae;Phocea
69	4	0.000819000819000819	470.024931937912	0.029570401298225	4.36466949256737	2	0.0295704012982246	8	3	3	14	5.96593247252974	183	0	2.90156176668396	36.5339285714286	0.25	16	1	31	47.5683865683866	3	0.00178614488177741	54.2702380952381	13.8189006149434	44	0.185714285714286	1	13.42578125	Bacteria	Firmicutes	Clostridia	Oscillospirales	Ruminococcaceae	Harryflintia	Bacteria;Firmicutes;Clostridia;Oscillospirales;Ruminococcaceae;Harryflintia
97	3	0.000784929356357928	189.522873368462	0.0259613525829571	3.93009188664125	2	0.0259613525829568	9	3.66666666666667	3	12	8.73697470284384	132	4.66666666666667	3.21509450197256	27.5178571428571	0.416666666666667	14	0.314253343630457	27	45.5894819466248	3	0.00153578328831571	51.7119047619048	13.8308597889732	34	-0.0833333333333333	2	12.052734375	Bacteria	Firmicutes	Clostridia	Lachnospirales	Lachnospiraceae	Sellimonas	Bacteria;Firmicutes;Clostridia;Lachnospirales;Lachnospiraceae;Sellimonas
29	3	0.000759878419452888	423.374583994437	0.0124945970632962	3.38764355463148	2	0.0124945970632961	9	3.33333333333333	3	11	5.00884767594404	76	0	2.1017958835375	26.1035714285714	0.333333333333333	13	1	25	44.1344984802432	3	0.00154525614745828	50.2353174603175	13.8308597889732	32	-0.0476190476190476	1	11.296875	Bacteria	Proteobacteria	Alphaproteobacteria	Sphingomonadales	Sphingomonadaceae	Sphingomonas	Bacteria;Proteobacteria;Alphaproteobacteria;Sphingomonadales;Sphingomonadaceae;Sphingomonas
62	5	0.000714285714285714	496.344086877175	0.00876301901188793	5.96651247528652	2	0.00876301901188795	9	2.6	3	15	5.92721243698983	100	1.8	3.2799037718165	44.1357142857143	0.25	18	0	21	41.4864285714286	3	0.00155202705381584	48.4599206349206	13.8189006149434	56	0.341269841269841	2	10.45703125	Bacteria	Actinobacteriota	Coriobacteriia	Coriobacteriales	Atopobiaceae	Libanicoccus	Bacteria;Actinobacteriota;Coriobacteriia;Coriobacteriales;Atopobiaceae;Libanicoccus
116	4	0.000935453695042095	695.979717663657	0.0858493229655729	5.48799639356929	3	0.0858493229655718	8	5	3	17	19.3282032352578	339	0	8.71805202805936	40.7767857142857	0.285714285714286	24	1	52	54.3320860617399	4	0.00236517933362787	61.7130952380952	13.8308597889732	60	-0.0824675324675325	1	17.96484375	Bacteria	Firmicutes	Clostridia	Peptostreptococcales-Tissierellales	Anaerovoracaceae	[Eubacterium]_nodatum_group	Bacteria;Firmicutes;Clostridia;Peptostreptococcales-Tissierellales;Anaerovoracaceae;[Eubacterium]_nodatum_group
82	1	0.000665335994677312	0	0.045633053779143	1.60965296986662	1	0.0456330537791432	10	2	1	2	1	0	0	1	1	1	3	0	10	38.643379906853	1	0.000514425843375442	41.8420634920635	13.8308597889732	6	-0.333333333333333	1	6.7099609375	Bacteria	Verrucomicrobiota	Lentisphaeria	Victivallales	vadinBE97	vadinBE97	Bacteria;Verrucomicrobiota;Lentisphaeria;Victivallales;vadinBE97;vadinBE97
70	3	0.000730460189919649	337.710075012707	0.00992270252139404	3.21738949628242	2	0.00992270252139402	9	2.66666666666667	2	9	3.12116711790622	62	0	1.53109185045565	23.275	0.333333333333333	11	1	20	42.4258582907232	3	0.00135585308205851	48.0361111111111	13.8308597889732	28	0.0666666666666667	1	10.060546875	Bacteria	Firmicutes	Bacilli	Lactobacillales	Enterococcaceae	Enterococcus	Bacteria;Firmicutes;Bacilli;Lactobacillales;Enterococcaceae;Enterococcus
126	3	0.00068259385665529	114.723967187783	0.00996964871582423	3.29027052883204	2	0.00996964871582416	9	2.33333333333333	2	9	1.69595815260481	38	0	1.19043588214488	23.275	0.444444444444444	10	1	15	39.6457337883959	2	0.00129295780951858	44.6984126984127	13.8308597889732	26	0.133333333333333	1	8.3515625	Bacteria	Firmicutes	Negativicutes	Veillonellales-Selenomonadales	Veillonellaceae	Megasphaera	Bacteria;Firmicutes;Negativicutes;Veillonellales-Selenomonadales;Veillonellaceae;Megasphaera
202	3	0.000794912559618442	22.2427822177822	0.0420402506288082	5.05871221167763	3	0.0420402506288075	9	4.66666666666667	3	13	10.2329846720636	112	11.3333333333333	3.77348617852785	28.9321428571429	0.466666666666667	17	0.159664183576095	27	46.1693163751987	3	0.00162212606288495	52.218253968254	13.8308597889732	40	-0.206349206349206	3	12.283203125	Bacteria	Firmicutes	Bacilli	Erysipelotrichales	Erysipelotrichaceae	Solobacterium	Bacteria;Firmicutes;Bacilli;Erysipelotrichales;Erysipelotrichaceae;Solobacterium
200	4	0.000855431993156544	608.791769135577	0.0374087671630111	4.82600164864218	3	0.0374087671630104	8	4.25	3	15	11.8615055721889	216	0	5.27276695812342	37.9482142857143	0.25	21	1	41	49.6843455945252	4	0.00218827335705914	57.3095238095238	13.8308597889732	54	0.00555555555555555	1	15.390625	Bacteria	Firmicutes	Clostridia	Peptostreptococcales-Tissierellales	Anaerovoracaceae	Family_XIII_UCG-001	Bacteria;Firmicutes;Clostridia;Peptostreptococcales-Tissierellales;Anaerovoracaceae;Family_XIII_UCG-001
239	2	0.000800640512409928	218.864589985178	0.0510140934720214	2.74832084533492	2	0.051014093472021	9	5	2	9	5.81870239514896	63	0	1.86297927836664	17.0875	0.5	12	0	31	46.502001601281	2	0.00140231651612908	52.1920634920635	13.8308597889732	26	-0.416666666666667	1	12.330078125	Bacteria	Actinobacteriota	Coriobacteriia	Coriobacteriales	Eggerthellaceae	Parvibacter	Bacteria;Actinobacteriota;Coriobacteriia;Coriobacteriales;Eggerthellaceae;Parvibacter
73	3	0.2	0.5	0	4.65503212767825	2	0	2	3	2	8	1.74519446187653	0	8	1.18985194399754	21.8607142857143	0.75	12	0.159664183576095	4	3.2	3	0.000176930643945442	3.5	13.8409235549291	30	0.0190476190476191	3	2.75	Bacteria	Firmicutes	Clostridia	Lachnospirales	Lachnospiraceae	Howardella	Bacteria;Firmicutes;Clostridia;Lachnospirales;Lachnospiraceae;Howardella
61	4	0.000874125874125874	591.39955044955	0.0348761755053204	4.46052884948154	2	0.0348761755053201	8	3.5	3	14	8.78823359989092	210	0	3.96044358561015	36.5339285714286	0.25	18	1	41	50.7701048951049	3	0.00210629528816185	57.6154761904762	13.8308597889732	48	0.0912698412698413	1	15.35546875	Bacteria	Patescibacteria	Saccharimonadia	Saccharimonadales	Saccharimonadaceae	TM7x	Bacteria;Patescibacteria;Saccharimonadia;Saccharimonadales;Saccharimonadaceae;TM7x
86	4	0.000764525993883792	436.413053342651	0.0342483021277748	4.43781896992857	2	0.0342483021277747	9	3	2	12	5.11966041592755	132	0	2.46132798832652	33.7053571428571	0.285714285714286	16	1	28	44.4044342507645	3	0.00174852079269426	51.2384920634921	13.8308597889732	44	0.174603174603175	1	11.896484375	Bacteria	Firmicutes	Clostridia	Oscillospirales	Butyricicoccaceae	UCG-009	Bacteria;Firmicutes;Clostridia;Oscillospirales;Butyricicoccaceae;UCG-009
100	2	0.000811688311688312	133.084784659785	0.0197231658770592	2.63370045475005	2	0.0197231658770589	9	4.5	2	8	4.2337544906722	60	0	1.53635724861691	15.6732142857143	0.5	11	0	30	47.1436688311688	2	0.00141004225763141	52.5170634920635	13.8308597889732	24	-0.380952380952381	1	12.396484375	Bacteria	Firmicutes	Clostridia	Oscillospirales	Oscillospiraceae	UCG-003	Bacteria;Firmicutes;Clostridia;Oscillospirales;Oscillospiraceae;UCG-003
78	3	0.0008058017727639	250.548912198912	0.0245134235332896	3.72965061979505	2	0.0245134235332891	8	4.33333333333333	3	11	6.7726099824184	128	0	2.57460708231877	26.1035714285714	0.37037037037037	16	1	32	46.8017727639001	3	0.00180446815743574	53.4333333333333	13.8308597889732	38	-0.166666666666667	1	13.125	Bacteria	Proteobacteria	Gammaproteobacteria	Aeromonadales	Succinivibrionaceae	Succinivibrio	Bacteria;Proteobacteria;Gammaproteobacteria;Aeromonadales;Succinivibrionaceae;Succinivibrio
195	5	0.000838926174496644	561.809877695404	0.097322802271279	8.73705323260897	3	0.0973228022712779	8	4.6	3	20	24.6030188127633	284	5.6	13.466407831145	51.2071428571429	0.314285714285714	28	0.314253343630457	37	48.7256711409396	4	0.00233106263316141	56.5392857142857	13.8308597889732	76	0.0811688311688312	2	14.84765625	Bacteria	Proteobacteria	Gammaproteobacteria	Burkholderiales	Oxalobacteraceae	Oxalobacter	Bacteria;Proteobacteria;Gammaproteobacteria;Burkholderiales;Oxalobacteraceae;Oxalobacter
74	7	0.00107296137339056	2643.23065157476	0.17228532005818	10.2767801347004	3	0.172285320058177	6	4.71428571428571	4	29	55.24793313515	972	0	43.5939201150758	76.3107142857143	0.161490683229814	40	1	86	62.318669527897	5	0.00344204912090798	71.6333333333333	13.8308597889732	122	0.215895215895216	1	24.34375	Bacteria	Firmicutes	Bacilli	Erysipelotrichales	Erysipelatoclostridiaceae	Erysipelatoclostridiaceae	Bacteria;Firmicutes;Bacilli;Erysipelotrichales;Erysipelatoclostridiaceae;Erysipelatoclostridiaceae
154	4	0.000945179584120983	442.134694031459	0.0708811923459123	5.29948892931519	3	0.0708811923459112	8	4.75	4	20	15.4876176808773	342	0	7.74562535594111	45.0196428571429	0.288461538461538	23	1	55	54.8969754253308	4	0.00242659973377897	62.1678571428571	13.8308597889732	58	-0.0833333333333333	1	18.23828125	Bacteria	Firmicutes	Clostridia	Lachnospirales	Lachnospiraceae	Lachnospiraceae_FCS020_group	Bacteria;Firmicutes;Clostridia;Lachnospirales;Lachnospiraceae;Lachnospiraceae_FCS020_group
81	5	0.00085397096498719	621.264742708272	0.0361197406576234	7.23708955007944	3	0.0361197406576227	9	3.4	3	18	18.8669374204464	308	4.4	9.92791943854576	48.3785714285714	0.3	22	0	37	49.599487617421	3	0.00209210209367264	57.0162698412698	13.8308597889732	64	0.207936507936508	3	15.0078125	Bacteria	Firmicutes	Bacilli	Erysipelotrichales	Erysipelotrichaceae	Turicibacter	Bacteria;Firmicutes;Bacilli;Erysipelotrichales;Erysipelotrichaceae;Turicibacter
133	5	0.00104058272632674	1280.13212531086	0.120335675212011	7.02592203076093	3	0.120335675212009	7	5.4	4	23	38.9038230576683	652	0	22.6428986154199	55.45	0.22	32	1	77	60.4380853277836	4	0.00289901537427988	68.4928571428571	13.8308597889732	84	-0.0128205128205128	1	22.3359375	Bacteria	Firmicutes	Clostridia	Lachnospirales	Lachnospiraceae	[Ruminococcus]_gnavus_group	Bacteria;Firmicutes;Clostridia;Lachnospirales;Lachnospiraceae;[Ruminococcus]_gnavus_group
199	2	0.166666666666667	0	0	3.17606560345076	2	0	2	3.5	2	6	1.89210209293395	0	9	1.13048306587143	12.8446428571429	0.875	9	0	4	2.66666666666667	2	0.000176929165339922	3	13.8409235549291	20	-0.266666666666667	2	2.5	Bacteria	Firmicutes	Clostridia	Lachnospirales	Lachnospiraceae	Lachnospiraceae_UCG-003	Bacteria;Firmicutes;Clostridia;Lachnospirales;Lachnospiraceae;Lachnospiraceae_UCG-003
147	2	0.000735835172921266	89.6023613641261	0.0116373201492144	2.77123459245844	2	0.0116373201492141	10	4.5	2	7	3.17598836070795	35	0	1.33297069033546	14.2589285714286	0.583333333333333	11	0	18	42.73804267844	2	0.0012314929261537	47.9095238095238	13.8308597889732	24	-0.380952380952381	1	9.9609375	Bacteria	Firmicutes	Clostridia	Peptostreptococcales-Tissierellales	Peptostreptococcaceae	Intestinibacter	Bacteria;Firmicutes;Clostridia;Peptostreptococcales-Tissierellales;Peptostreptococcaceae;Intestinibacter
98	4	0.000848176420695505	898.620371264704	0.0934691827643643	4.66983961984676	2	0.0934691827643641	8	3.5	3	15	11.4889952119712	249	0	5.12759676084321	37.9482142857143	0.277777777777778	18	1	38	49.2629346904156	3	0.00204619966922321	56.2892857142857	13.8308597889732	48	0.0912698412698413	1	14.65234375	Bacteria	Fusobacteriota	Fusobacteriia	Fusobacteriales	Fusobacteriaceae	Fusobacterium	Bacteria;Fusobacteriota;Fusobacteriia;Fusobacteriales;Fusobacteriaceae;Fusobacterium
107	3	0.000836820083682008	450.886165953929	0.0491364332076124	3.55798911914203	2	0.0491364332076124	9	4.33333333333333	3	11	8.22325842061358	112	0	2.9634819463271	26.1035714285714	0.333333333333333	16	1	32	48.6033472803347	3	0.00180166146386848	54.8519841269841	13.8308597889732	38	-0.178571428571429	1	13.75	Bacteria	Firmicutes	Bacilli	Izemoplasmatales	Izemoplasmatales	Izemoplasmatales	Bacteria;Firmicutes;Bacilli;Izemoplasmatales;Izemoplasmatales;Izemoplasmatales
12	3	0.000847457627118644	470.475679712444	0.0358577028302223	3.95640742152262	2	0.0358577028302216	8	5.33333333333333	2	10	11.9028484665859	142	0	3.78998666931603	24.6892857142857	0.333333333333333	19	1	40	49.221186440678	3	0.00152133800405563	56.4154761904762	13.8189006149434	44	-0.118181818181818	1	14.93359375	Bacteria	Firmicutes	Bacilli	Erysipelotrichales	Erysipelotrichaceae	Merdibacter	Bacteria;Firmicutes;Bacilli;Erysipelotrichales;Erysipelotrichaceae;Merdibacter
240	6	0.000889679715302491	849.287070076467	0.0823966904747952	9.69750032052782	3	0.0823966904747939	8	4.33333333333333	4	23	29.073438636118	380	4.26666666666667	18.8356089686164	61.6375	0.222222222222222	32	0	48	51.673487544484	4	0.00265751929618017	60.6285714285714	13.8308597889732	94	0.192735042735043	2	17.359375	Bacteria	Firmicutes	Clostridia	Lachnospirales	Lachnospiraceae	Tuzzerella	Bacteria;Firmicutes;Clostridia;Lachnospirales;Lachnospiraceae;Tuzzerella
102	5	0.000898472596585804	766.318491475844	0.608647209755361	12.0078998623803	3	0.608647209755361	8	5.6	4	23	45.7744950960999	340	9.9	26.5553462335106	55.45	0.325	33	0.159664183576095	48	52.1841868823001	4	0.00253169730303982	60.2238095238095	13.8308597889732	86	-0.000721500721500723	3	17.046875	Bacteria	Bacteroidota	Bacteroidia	Bacteroidales	Rikenellaceae	dgA-11_gut_group	Bacteria;Bacteroidota;Bacteroidia;Bacteroidales;Rikenellaceae;dgA-11_gut_group
75	5	0.000879507475813544	857.003182679034	0.0825621082464636	5.82403561272908	2	0.0825621082464629	8	3.6	3	20	14.9477189805395	428	0	8.38897629178053	51.2071428571429	0.2	23	1	48	51.0826737027265	3	0.00245234848532188	59.472619047619	13.8308597889732	66	0.18975468975469	1	16.70703125	Bacteria	Firmicutes	Clostridia	Lachnospirales	Lachnospiraceae	Dorea	Bacteria;Firmicutes;Clostridia;Lachnospirales;Lachnospiraceae;Dorea
138	4	0.000907441016333938	616.527009346862	0.0775347605127898	4.79125791759865	2	0.077534760512789	8	4	3	15	13.0918156264125	315	0	5.75222839694918	37.9482142857143	0.25	20	1	52	52.7050816696915	3	0.00221566862014427	60.2261904761905	13.8308597889732	52	0.0412698412698413	1	17.109375	Bacteria	Firmicutes	Clostridia	Lachnospirales	Defluviitaleaceae	Defluviitaleaceae_UCG-011	Bacteria;Firmicutes;Clostridia;Lachnospirales;Defluviitaleaceae;Defluviitaleaceae_UCG-011
203	7	0.000984251968503937	1545.92852187802	0.120902017267263	11.9978996081923	3	0.12090201726726	7	4.71428571428571	4	27	52.210478005394	660	3.80952380952381	39.7229412222672	73.4821428571429	0.180124223602484	40	0	68	57.1663385826772	4	0.00322106026753877	67.0238095238095	13.8308597889732	122	0.214185814185814	3	21.375	Bacteria	Firmicutes	Clostridia	Lachnospirales	Lachnospiraceae	GCA-900066575	Bacteria;Firmicutes;Clostridia;Lachnospirales;Lachnospiraceae;GCA-900066575
96	3	0.00080450522928399	91.2531148375189	0.0237023137039349	4.203045471949	2	0.0237023137039343	9	4.33333333333333	3	12	9.05217718321662	136	5.33333333333333	3.30416871724697	27.5178571428571	0.4	16	0	34	46.7264682220434	3	0.00171030782253326	53.3638888888889	13.8308597889732	38	-0.166666666666667	2	13.1015625	Bacteria	Firmicutes	Clostridia	Lachnospirales	Lachnospiraceae	Moryella	Bacteria;Firmicutes;Clostridia;Lachnospirales;Lachnospiraceae;Moryella
128	4	0.000928505106778087	712.043821671105	0.0503772858540532	4.85041326929775	2	0.0503772858540523	8	4.25	3	16	16.578158648656	378	0	7.33866931223134	39.3625	0.270833333333333	21	1	55	53.9285051067781	4	0.0022599394605143	61.4154761904762	13.8308597889732	54	0	1	17.83984375	Bacteria	Firmicutes	Clostridia	Lachnospirales	Lachnospiraceae	[Ruminococcus]_gauvreauii_group	Bacteria;Firmicutes;Clostridia;Lachnospirales;Lachnospiraceae;[Ruminococcus]_gauvreauii_group
181	4	0.000914076782449726	534.967568031384	0.190479974100963	5.48738786272889	2	0.190479974100963	7	4.25	3	17	19.7638772838984	306	3.5	8.90049302946449	40.7767857142857	0.288461538461538	21	0.314253343630457	51	53.0904936014625	4	0.00225982321525818	60.2214285714286	13.8308597889732	54	-0.0198412698412698	2	17.0078125	Bacteria	Firmicutes	Clostridia	Lachnospirales	Lachnospiraceae	Catenibacillus	Bacteria;Firmicutes;Clostridia;Lachnospirales;Lachnospiraceae;Catenibacillus
108	8	0.00104712041884817	2670.0587932793	0.150316107658684	12.3979087406795	3	0.150316107658682	7	4.75	4	32	57.2913128751681	1015	0	51.2361319841713	86.7410714285714	0.144230769230769	46	2	88	60.8178010471204	4	0.0035282642572748	71.8666666666667	13.8308597889732	148	0.283008658008658	1	24.6484375	Bacteria	Firmicutes	Clostridia	Lachnospirales	Lachnospiraceae	Eisenbergiella	Bacteria;Firmicutes;Clostridia;Lachnospirales;Lachnospiraceae;Eisenbergiella
241	4	0.00081366965012205	529.506735587479	0.0237050174988879	4.33160407777604	2	0.0237050174988877	8	3.25	3	14	6.95139475573722	174	0	3.27129130575038	36.5339285714286	0.25	17	1	33	47.2587469487388	3	0.0019795611590976	54.3678571428571	13.8308597889732	46	0.119047619047619	1	13.61328125	Bacteria	Firmicutes	Incertae_Sedis	DTU014	DTU014	DTU014	Bacteria;Firmicutes;Incertae_Sedis;DTU014;DTU014;DTU014
112	2	0.000711237553342817	242.660028860029	0.00601913587605379	2.60629365894745	2	0.00601913587605372	9	4.5	2	8	4.55605739687252	31	0	1.58823367603701	15.6732142857143	0.5	11	0	22	41.3093883357041	2	0.0012261731213803	46.877380952381	13.8308597889732	24	-0.380952380952381	1	9.681640625	Bacteria	Actinobacteriota	Actinobacteria	Actinomycetales	Actinomycetaceae	Actinomyces	Bacteria;Actinobacteriota;Actinobacteria;Actinomycetales;Actinomycetaceae;Actinomyces
242	2	0.000668449197860963	167.348729048729	0.0594653631060299	2.44016276546349	2	0.05946536310603	10	3	2	6	2.3957299449017	29	0	1.19691540430379	12.8446428571429	0.5	8	0	12	38.8241978609626	2	0.000986553129587307	43.1214285714286	13.8308597889732	18	-0.2	1	7.5439453125	Bacteria	Desulfobacterota	Desulfovibrionia	Desulfovibrionales	Desulfovibrionaceae	Mailhella	Bacteria;Desulfobacterota;Desulfovibrionia;Desulfovibrionales;Desulfovibrionaceae;Mailhella
243	4	0.000820344544708778	219.089855037277	0.481612343219892	9.25888000399249	2	0.481612343219892	8	5.5	3	17	24.6827686837758	198	13	10.9603069559465	40.7767857142857	0.392857142857143	26	0.0987551639829222	37	47.6464315012305	4	0.0019760809198383	55.0440476190476	13.8308597889732	64	-0.11043956043956	4	14.07421875	Bacteria	Firmicutes	Clostridia	Peptostreptococcales-Tissierellales	Anaerovoracaceae	S5-A14a	Bacteria;Firmicutes;Clostridia;Peptostreptococcales-Tissierellales;Anaerovoracaceae;S5-A14a
25	3	0.000841750841750842	153.174324885641	0.0663941439096803	4.65018518202242	2	0.0663941439096797	8	4.33333333333333	2	11	10.1418142701686	138	5.33333333333333	3.47778860081625	26.1035714285714	0.444444444444444	16	0.314253343630457	32	48.8897306397306	3	0.00170898872956162	54.6988095238095	13.8308597889732	38	-0.114285714285714	2	13.55859375	Bacteria	Actinobacteriota	Coriobacteriia	Coriobacteriales	Eggerthellaceae	Gordonibacter	Bacteria;Actinobacteriota;Coriobacteriia;Coriobacteriales;Eggerthellaceae;Gordonibacter
105	4	0.000794912559618442	499.825797144032	0.019586373834234	4.47636739615933	2	0.0195863738342336	9	3	2	12	6.03663788096024	177	0	2.77872684872947	33.7053571428571	0.285714285714286	16	1	32	46.1693163751987	3	0.00163168353477049	53.2146825396825	13.8189006149434	44	0.205555555555556	1	12.97265625	Bacteria	Firmicutes	Clostridia	Clostridiales	Clostridiaceae	Clostridium_sensu_stricto_1	Bacteria;Firmicutes;Clostridia;Clostridiales;Clostridiaceae;Clostridium_sensu_stricto_1
104	4	0.000909918107370337	505.591936364513	0.0784172793746463	6.29344447287683	2	0.0784172793746451	8	5.25	4	18	22.7153003739913	261	4.16666666666667	10.4533397219582	42.1910714285714	0.296875	25	0	46	52.8489535941765	4	0.00232837700899125	60.175	13.8308597889732	62	-0.118181818181818	2	16.99609375	Bacteria	Firmicutes	Clostridia	Oscillospirales	Oscillospiraceae	Colidextribacter	Bacteria;Firmicutes;Clostridia;Oscillospirales;Oscillospiraceae;Colidextribacter
110	4	0.000875656742556918	217.378567804744	0.0926933113832346	7.36787870709191	3	0.0926933113832334	8	5.25	3	16	21.6742996287865	240	8.33333333333333	9.39869138806874	39.3625	0.357142857142857	25	0.159664183576095	42	50.8590192644483	4	0.00224246542275451	58.0416666666667	13.8308597889732	62	-0.11024531024531	3	15.69921875	Bacteria	Firmicutes	Clostridia	Oscillospirales	Oscillospiraceae	Flavonifractor	Bacteria;Firmicutes;Clostridia;Oscillospirales;Oscillospiraceae;Flavonifractor
71	5	0.000920810313075506	1061.77794237926	0.0701964622811937	6.68995422554742	3	0.0701964622811928	8	4.4	3	18	20.9192907670897	388	0	10.9475737049218	48.3785714285714	0.242857142857143	27	1	52	53.4815837937385	3	0.00241774803858348	61.675	13.8308597889732	74	0.0984848484848485	1	17.97265625	Bacteria	Firmicutes	Clostridia	Oscillospirales	Ruminococcaceae	Negativibacillus	Bacteria;Firmicutes;Clostridia;Oscillospirales;Ruminococcaceae;Negativibacillus
111	7	0.00099403578528827	1127.22454253801	0.173938453242503	13.9711463629684	3	0.173938453242501	7	5	4	29	59.5191595567642	714	6	46.9411526175435	76.3107142857143	0.217687074829932	42	0	65	57.734592445328	4	0.00317357646299268	66.947619047619	13.8308597889732	126	0.193672993672994	4	21.1953125	Bacteria	Firmicutes	Clostridia	Oscillospirales	Oscillospiraceae	Oscillibacter	Bacteria;Firmicutes;Clostridia;Oscillospirales;Oscillospiraceae;Oscillibacter
118	3	0.000835421888053467	124.51558996559	0.0375652696091043	3.57694672373628	2	0.0375652696091039	8	3.66666666666667	2	11	4.81698135803302	142	0	2.05036234090863	26.1035714285714	0.380952380952381	14	1	29	48.5221386800334	3	0.00172305011174945	54.1964285714286	13.8308597889732	34	-0.0642857142857143	1	13.23046875	Bacteria	Firmicutes	Negativicutes	Veillonellales-Selenomonadales	Veillonellaceae	Dialister	Bacteria;Firmicutes;Negativicutes;Veillonellales-Selenomonadales;Veillonellaceae;Dialister
53	4	0.000759301442672741	142.509234066587	0.0586861364318334	6.7079689445424	3	0.0586861364318324	9	4.75	3	18	9.70249199399459	141	3.83333333333333	4.81515428030491	42.1910714285714	0.386363636363636	23	0	31	44.1009870918755	4	0.00206760369363369	51.5103174603175	13.8308597889732	58	-0.0642857142857143	2	12.23828125	Bacteria	Firmicutes	Bacilli	Lactobacillales	Lactobacillaceae	Pediococcus	Bacteria;Firmicutes;Bacilli;Lactobacillales;Lactobacillaceae;Pediococcus
38	3	0.000725689404934688	156.032551228068	0.0485641961613866	4.69580973170949	2	0.0485641961613864	9	4.33333333333333	3	12	6.86023057175314	60	5.33333333333333	2.68473855252045	27.5178571428571	0.5	16	0	19	42.1487663280116	3	0.00132737571185608	47.6678571428571	13.8308597889732	38	-0.158730158730159	2	9.837890625	Bacteria	Firmicutes	Bacilli	Staphylococcales	Staphylococcaceae	Staphylococcus	Bacteria;Firmicutes;Bacilli;Staphylococcales;Staphylococcaceae;Staphylococcus
56	2	0.00058173356602676	15.2257326007326	0.00863685178759765	2.59293947403703	2	0.00863685178759768	11	3.5	2	6	1.54122263190254	11	0	1.08419940023791	12.8446428571429	0.625	9	0	9	33.7876672484002	2	0.000889997555752341	37.9595598845599	13.8308597889732	20	-0.266666666666667	1	5.69970703125	Bacteria	Firmicutes	Clostridia	Peptostreptococcales-Tissierellales	Peptostreptococcales-Tissierellales	Finegoldia	Bacteria;Firmicutes;Clostridia;Peptostreptococcales-Tissierellales;Peptostreptococcales-Tissierellales;Finegoldia
58	4	0.000741839762611276	526.064222780256	0.052417139644309	5.95107165585626	2	0.0524171396443089	9	4.25	3	14	11.951362320234	90	3.5	5.14719841500221	36.5339285714286	0.375	21	0	22	43.0867952522255	4	0.00146472843013253	49.5912698412698	13.8308597889732	54	-0.0142857142857143	2	10.94921875	Bacteria	Firmicutes	Clostridia	Peptostreptococcales-Tissierellales	Peptostreptococcales-Tissierellales	Anaerococcus	Bacteria;Firmicutes;Clostridia;Peptostreptococcales-Tissierellales;Peptostreptococcales-Tissierellales;Anaerococcus
134	3	0.000819672131147541	344.573706685471	0.0537956097928254	3.35614892013316	2	0.0537956097928253	9	3.33333333333333	2	10	5.87250774230935	160	0	2.26101955802466	24.6892857142857	0.333333333333333	13	1	30	47.6073770491803	3	0.00166980416538719	53.6646825396825	13.8308597889732	32	-0.0285714285714286	1	13.060546875	Bacteria	Firmicutes	Clostridia	Oscillospirales	Ruminococcaceae	Incertae_Sedis	Bacteria;Firmicutes;Clostridia;Oscillospirales;Ruminococcaceae;Incertae_Sedis
65	4	0.000914076782449726	369.136401464033	0.0846452532250833	5.57923715283169	3	0.0846452532250821	7	5.25	3	18	15.917003918308	315	0	7.50777601386598	42.1910714285714	0.265625	25	1	54	53.0904936014625	4	0.00236745358955436	61.2047619047619	13.8308597889732	62	-0.0976190476190476	1	17.84375	Bacteria	Firmicutes	Clostridia	Lachnospirales	Lachnospiraceae	Marvinbryantia	Bacteria;Firmicutes;Clostridia;Lachnospirales;Lachnospiraceae;Marvinbryantia
130	3	0.0008110300081103	240.665896032072	0.0265294015737662	3.88463303553396	2	0.0265294015737659	9	3.33333333333333	3	12	8.53361861799712	134	4.33333333333333	3.15762736637903	27.5178571428571	0.428571428571429	13	0	28	47.1054339010543	3	0.00152845657957946	52.840873015873	13.8308597889732	32	-0.0476190476190476	2	12.521484375	Bacteria	Firmicutes	Clostridia	Lachnospirales	Lachnospiraceae	Tyzzerella	Bacteria;Firmicutes;Clostridia;Lachnospirales;Lachnospiraceae;Tyzzerella
109	4	0.000905797101449275	975.483044243338	0.0620756639276571	5.2815414630398	2	0.0620756639276559	8	5.25	3	15	22.815142033073	303	0	9.54148465239915	37.9482142857143	0.265625	25	1	53	52.6096014492754	4	0.00205954927227947	60.8869047619048	13.8189006149434	62	-0.0166666666666667	1	17.68359375	Bacteria	Firmicutes	Clostridia	Lachnospirales	Lachnospiraceae	Hungatella	Bacteria;Firmicutes;Clostridia;Lachnospirales;Lachnospiraceae;Hungatella
6	1	0.000651041666666667	0	0.00375536840491583	1.70847661855492	1	0.0037553684049158	10	4	1	4	1.33357815037137	0	0	1.01617405021088	3.82857142857143	1	5	0	11	37.8131510416667	1	0.000680022661339753	41.4468253968254	13.8308597889732	10	-0.6	1	6.748046875	Bacteria	Firmicutes	Bacilli	Erysipelotrichales	Erysipelotrichaceae	Holdemania	Bacteria;Firmicutes;Bacilli;Erysipelotrichales;Erysipelotrichaceae;Holdemania
103	5	0.000881834215167548	794.516198649132	0.0425670729488836	6.08674746801071	2	0.0425670729488829	8	4	3	19	15.0750616288957	340	0	8.24998706654399	49.7928571428571	0.214285714285714	25	1	46	51.2178130511464	4	0.00246739352564684	59.6607142857143	13.8308597889732	70	0.126262626262626	1	16.81640625	Bacteria	Firmicutes	Clostridia	Oscillospirales	Oscillospiraceae	UCG-005	Bacteria;Firmicutes;Clostridia;Oscillospirales;Oscillospiraceae;UCG-005
18	3	0.000897666068222621	424.071478109094	0.04585825854719	4.56922140130854	3	0.0458582585471892	8	6	3	13	24.3203981092875	196	7	7.95910454712017	28.9321428571429	0.377777777777778	21	0	50	52.1373429084381	3	0.00190976170053464	59.275	13.8308597889732	48	-0.31024531024531	2	16.60546875	Archaea	Euryarchaeota	Methanobacteria	Methanobacteriales	Methanobacteriaceae	Methanobrevibacter	Archaea;Euryarchaeota;Methanobacteria;Methanobacteriales;Methanobacteriaceae;Methanobrevibacter
197	1	0.000733675715333822	0	0.00911834470369332	1.73694314009926	1	0.00911834470369313	9	4	1	4	1.33357815037137	0	0	1.01617405021088	3.82857142857143	1	5	0	14	42.6126192223037	1	0.000739124992928097	46.3642857142857	13.8308597889732	10	-0.6	1	8.880859375	Bacteria	Actinobacteriota	Coriobacteriia	Coriobacteriales	Coriobacteriaceae	Collinsella	Bacteria;Actinobacteriota;Coriobacteriia;Coriobacteriales;Coriobacteriaceae;Collinsella
205	2	0.000742390497401633	145.657875457875	0.0147158599243251	2.46363042793721	2	0.014715859924325	9	3.5	2	7	2.81686671331813	35	0	1.28038395075797	14.2589285714286	0.5	9	0	21	43.1187824795843	2	0.00122297474532799	48.2353174603175	13.8308597889732	20	-0.266666666666667	1	10.125	Bacteria	Firmicutes	Clostridia	Oscillospirales	Ruminococcaceae	CAG-352	Bacteria;Firmicutes;Clostridia;Oscillospirales;Ruminococcaceae;CAG-352
77	5	0.000856898029134533	547.876843009932	0.066702049784906	7.29228950645085	3	0.0667020497849046	8	4.6	4	21	20.5192206853464	316	2.8	11.603886942617	52.6214285714286	0.235294117647059	28	0	49	49.7694944301628	5	0.00235540298643696	58.8035714285714	13.8189006149434	76	0.096969696969697	2	16.49609375	Bacteria	Firmicutes	Bacilli	Erysipelotrichales	Erysipelotrichaceae	Faecalitalea	Bacteria;Firmicutes;Bacilli;Erysipelotrichales;Erysipelotrichaceae;Faecalitalea
140	3	0.000890471950133571	336.649250336866	0.0473713665994895	4.14401126082128	2	0.0473713665994887	7	5.66666666666667	2	11	12.5181751161364	184	0	4.1148188946345	26.1035714285714	0.358974358974359	20	1	47	51.7195013357079	3	0.00185867797155185	58.7047619047619	13.8308597889732	46	-0.218181818181818	1	16.21875	Bacteria	Firmicutes	Clostridia	Lachnospirales	Lachnospiraceae	[Eubacterium]_hallii_group	Bacteria;Firmicutes;Clostridia;Lachnospirales;Lachnospiraceae;[Eubacterium]_hallii_group
34	1	0.000694444444444444	0	0.00961192044242508	1.71013383165408	1	0.009611920442425	9	4	1	4	1.33357815037137	0	0	1.01617405021088	3.82857142857143	1	5	0	14	40.3340277777778	1	0.000733443496666664	44.1162698412698	13.8308597889732	10	-0.6	1	7.896484375	Bacteria	Actinobacteriota	Actinobacteria	Micrococcales	Micrococcaceae	Rothia	Bacteria;Actinobacteriota;Actinobacteria;Micrococcales;Micrococcaceae;Rothia
94	4	0.000794912559618442	614.519221303516	0.0351598611682431	4.4620153356503	2	0.0351598611682429	9	3.5	3	15	8.10845927004971	162	0	3.8101754968687	37.9482142857143	0.25	18	1	33	46.1693163751987	3	0.00197675397231563	53.5876984126984	13.8308597889732	48	0.0714285714285714	1	13.2890625	Bacteria	Firmicutes	Bacilli	Erysipelotrichales	Erysipelatoclostridiaceae	Catenibacterium	Bacteria;Firmicutes;Bacilli;Erysipelotrichales;Erysipelatoclostridiaceae;Catenibacterium
184	2	0.000745156482861401	0	0.0132517030251719	3.51909390440867	2	0.0132517030251716	9	6.5	2	8	6.295232596824	37	15	1.86816350073133	15.6732142857143	0.590909090909091	15	0	26	43.279433681073	2	0.00133563084913237	49.3460317460317	13.8308597889732	32	-0.514285714285714	2	11.001953125	Bacteria	Firmicutes	Clostridia	Peptococcales	Peptococcaceae	Peptococcus	Bacteria;Firmicutes;Clostridia;Peptococcales;Peptococcaceae;Peptococcus
127	2	0.000683994528043776	151.174487805796	0.00533282591605882	2.57900671448361	2	0.00533282591605866	10	4	2	7	3.07724969685093	24	0	1.31851223471125	14.2589285714286	0.5	10	0	22	39.7270861833105	2	0.0011703932484788	45.5222222222222	13.8308597889732	22	-0.314285714285714	1	9.171875	Bacteria	Bacteroidota	Bacteroidia	Bacteroidales	Prevotellaceae	Paraprevotella	Bacteria;Bacteroidota;Bacteroidia;Bacteroidales;Prevotellaceae;Paraprevotella
212	3	0.000768639508070715	234.172800891918	0.0151816098332945	3.95522693667263	2	0.0151816098332943	9	3.66666666666667	3	12	7.51369128333712	80	4.66666666666667	2.86940239154914	27.5178571428571	0.416666666666667	14	0	26	44.6433512682552	3	0.00150658082410868	50.6916666666667	13.8308597889732	34	-0.0833333333333333	2	11.501953125	Bacteria	Bacteroidota	Bacteroidia	Bacteroidales	Prevotellaceae	Prevotellaceae_NK3B31_group	Bacteria;Bacteroidota;Bacteroidia;Bacteroidales;Prevotellaceae;Prevotellaceae_NK3B31_group
153	2	0.000713775874375446	40.1507548007548	0.00857558886020907	2.43107357339875	2	0.00857558886020892	9	3	2	6	1.80719906186728	33	0	1.11928371128507	12.8446428571429	0.5	8	0	18	41.4568165596003	2	0.00111566152841452	46.3738095238095	13.8308597889732	18	-0.2	1	9.185546875	Bacteria	Firmicutes	Bacilli	Lactobacillales	Streptococcaceae	Streptococcus	Bacteria;Firmicutes;Bacilli;Lactobacillales;Streptococcaceae;Streptococcus
132	3	0.000782472613458529	192.636450477627	0.024139890612689	3.67323068515286	2	0.0241398906126885	9	4	3	11	5.55491762571596	124	0	2.24818068075329	26.1035714285714	0.375	15	1	33	45.4467918622848	3	0.00171568179858897	52.1738095238095	13.8308597889732	36	-0.130952380952381	1	12.505859375	Bacteria	Proteobacteria	Gammaproteobacteria	Burkholderiales	Sutterellaceae	Parasutterella	Bacteria;Proteobacteria;Gammaproteobacteria;Burkholderiales;Sutterellaceae;Parasutterella
208	2	0.000871839581517001	132.311288711289	0.0418441917254066	2.90846408861147	2	0.0418441917254058	8	6	2	9	7.47972898121544	104	0	2.15445533023515	17.0875	0.5	14	0	42	50.6373147340889	2	0.00148589354079433	56.772619047619	13.8308597889732	30	-0.466666666666667	1	15.02734375	Bacteria	Firmicutes	Clostridia	Lachnospirales	Lachnospiraceae	Lachnospira	Bacteria;Firmicutes;Clostridia;Lachnospirales;Lachnospiraceae;Lachnospira
90	3	0.00080450522928399	654.014463048132	0.0179062244581128	3.29543199983	2	0.0179062244581126	8	3	2	10	6.19073952819521	130	0	2.34170586691401	24.6892857142857	0.333333333333333	12	1	30	46.7264682220434	3	0.00155097392522555	52.7559523809524	13.8308597889732	30	0.0190476190476191	1	12.58203125	Bacteria	Firmicutes	Bacilli	Erysipelotrichales	Erysipelatoclostridiaceae	Asteroleplasma	Bacteria;Firmicutes;Bacilli;Erysipelotrichales;Erysipelatoclostridiaceae;Asteroleplasma
161	5	0.000896057347670251	623.237241800168	0.0447406002034687	6.0615239681353	3	0.0447406002034679	9	3.8	3	18	14.0543948777244	408	0	7.53694249306573	48.3785714285714	0.215384615384615	24	1	47	52.0439068100358	3	0.00248279409001794	60.2503968253968	13.8308597889732	68	0.167532467532468	1	17.107421875	Bacteria	Bacteroidota	Bacteroidia	Bacteroidales	Marinifilaceae	Odoribacter	Bacteria;Bacteroidota;Bacteroidia;Bacteroidales;Marinifilaceae;Odoribacter
106	5	0.00100908173562059	1596.23694599346	0.192801504582553	6.77544290114054	3	0.192801504582552	7	5.2	4	22	39.0177582140487	596	0	22.154080492019	54.0357142857143	0.21	31	1	71	58.6084762865792	4	0.00287081896009581	67.097619047619	13.8308597889732	82	-0.00707070707070707	1	21.4921875	Bacteria	Firmicutes	Clostridia	Oscillospirales	Oscillospiraceae	NK4A214_group	Bacteria;Firmicutes;Clostridia;Oscillospirales;Oscillospiraceae;NK4A214_group
136	4	0.000890471950133571	562.189345376845	0.0436481550328797	5.30390714575023	3	0.0436481550328787	8	4	3	15	18.1267080969665	288	3.33333333333333	7.71436532330967	37.9482142857143	0.291666666666667	20	0	47	51.7195013357079	3	0.0018852525253461	58.9392857142857	13.8189006149434	52	0.0857142857142857	2	16.26171875	Bacteria	Firmicutes	Clostridia	Oscillospirales	Oscillospiraceae	UCG-002	Bacteria;Firmicutes;Clostridia;Oscillospirales;Oscillospiraceae;UCG-002
139	5	0.000906618313689937	1013.8365515367	0.0477633908497279	7.45032524448431	3	0.0477633908497271	9	4.2	3	19	32.5513997678601	364	5.2	17.186441659299	49.7928571428571	0.253333333333333	26	0	46	52.6572982774252	4	0.00233457928629928	60.5218253968254	13.8308597889732	72	0.104040404040404	3	17.177734375	Bacteria	Firmicutes	Clostridia	Clostridia_vadinBB60_group	Clostridia_vadinBB60_group	Clostridia_vadinBB60_group	Bacteria;Firmicutes;Clostridia;Clostridia_vadinBB60_group;Clostridia_vadinBB60_group;Clostridia_vadinBB60_group
129	4	0.000810372771474878	742.383009474186	0.0200496859712377	4.34288953907743	2	0.0200496859712376	8	3.25	3	13	8.14382787772216	171	0	3.61338700469178	35.1196428571429	0.25	17	1	36	47.0672609400324	3	0.00198519485392965	54.4880952380952	13.8308597889732	46	0.119047619047619	1	13.7890625	Bacteria	Firmicutes	Bacilli	Erysipelotrichales	Erysipelotrichaceae	Holdemanella	Bacteria;Firmicutes;Bacilli;Erysipelotrichales;Erysipelotrichaceae;Holdemanella
92	4	0.000890471950133571	747.807726260668	0.109704641396811	6.06848327168981	3	0.10970464139681	8	5.5	3	15	27.1209310405766	234	4.33333333333333	11.2194842637414	37.9482142857143	0.294117647058824	26	0	45	51.7195013357079	4	0.00224709818250501	59.3678571428571	13.8308597889732	64	-0.125396825396825	2	16.58984375	Bacteria	Firmicutes	Clostridia	Monoglobales	Monoglobaceae	Monoglobus	Bacteria;Firmicutes;Clostridia;Monoglobales;Monoglobaceae;Monoglobus
164	3	0.000801924619085806	324.624877899878	0.0467376073734657	3.42709594563829	2	0.0467376073734656	8	3.33333333333333	2	9	4.72856747336408	96	0	1.91529552716756	23.275	0.333333333333333	13	1	25	46.5765838011227	2	0.00148896544052575	52.3642857142857	13.8308597889732	32	0.0222222222222222	1	12.265625	Bacteria	Cyanobacteria	Vampirivibrionia	Gastranaerophilales	Gastranaerophilales	Gastranaerophilales	Bacteria;Cyanobacteria;Vampirivibrionia;Gastranaerophilales;Gastranaerophilales;Gastranaerophilales
155	1	0.000748502994011976	0	0.0393057630991164	1.90245288054269	1	0.0393057630991162	9	6	1	4	1.66715630074273	0	0	1.02928946762847	3.82857142857143	1	7	0	17	43.4738023952096	1	0.000808318157978858	47.5015873015873	13.8308597889732	14	-0.714285714285714	1	9.525390625	Bacteria	Firmicutes	Clostridia	Lachnospirales	Lachnospiraceae	[Eubacterium]_ventriosum_group	Bacteria;Firmicutes;Clostridia;Lachnospirales;Lachnospiraceae;[Eubacterium]_ventriosum_group
244	7	0.0010482180293501	2317.57425821427	0.143000324393141	10.6452680940995	3	0.143000324393139	8	4.85714285714286	4	27	52.0130672404296	900	0	39.5739706758066	73.4821428571429	0.160714285714286	41	1	81	60.8815513626834	4	0.00344587572321253	70.7440476190476	13.8308597889732	124	0.206493506493507	1	23.83203125	Bacteria	Firmicutes	Clostridia	Oscillospirales	Oscillospiraceae	Intestinimonas	Bacteria;Firmicutes;Clostridia;Oscillospirales;Oscillospiraceae;Intestinimonas
143	6	0.000912408759124088	1026.1114328482	0.188150820920486	9.29037641433393	3	0.188150820920486	8	3.66666666666667	3	20	29.2644858615688	485	3.73333333333333	17.7204144319012	57.3946428571429	0.226190476190476	28	0.159664183576095	48	52.9936131386861	4	0.00241185624738196	61.2369047619048	13.8189006149434	86	0.278643578643579	3	17.55078125	Bacteria	Firmicutes	Clostridia	Lachnospirales	Lachnospiraceae	[Eubacterium]_xylanophilum_group	Bacteria;Firmicutes;Clostridia;Lachnospirales;Lachnospiraceae;[Eubacterium]_xylanophilum_group
245	2	0.000788643533123028	257.794484067704	0.0173059657371932	2.82735601741768	2	0.0173059657371929	8	6	2	7	7.2801222952928	51	0	1.93394538506032	14.2589285714286	0.5	14	0	29	45.8052050473186	2	0.0013807696427438	51.8083333333333	13.8308597889732	30	-0.466666666666667	1	12.22265625	Bacteria	Firmicutes	Clostridia	Eubacteriales	Anaerofustaceae	Anaerofustis	Bacteria;Firmicutes;Clostridia;Eubacteriales;Anaerofustaceae;Anaerofustis
198	2	0.000703729767769177	38.7082592845751	0.012672405924844	2.58561632770581	2	0.0126724059248439	9	3.5	2	6	2.008029086276	29	0	1.14577471669069	12.8446428571429	0.625	9	0	14	40.8733286418015	2	0.00116066285758368	45.4626984126984	13.8308597889732	20	-0.266666666666667	1	8.642578125	Bacteria	Proteobacteria	Gammaproteobacteria	Enterobacterales	Enterobacteriaceae	Escherichia-Shigella	Bacteria;Proteobacteria;Gammaproteobacteria;Enterobacterales;Enterobacteriaceae;Escherichia-Shigella
122	5	0.000916590284142988	1193.70033037138	0.0782754166199305	6.23613809700451	2	0.0782754166199299	7	4.6	4	17	22.8226342273596	360	0	11.5747162900689	46.9642857142857	0.211764705882353	28	1	47	53.2364802933089	4	0.00249815967476407	61.5214285714286	13.8308597889732	76	0.0705128205128205	1	17.8671875	Bacteria	Firmicutes	Clostridia	Oscillospirales	Butyricicoccaceae	Butyricicoccus	Bacteria;Firmicutes;Clostridia;Oscillospirales;Butyricicoccaceae;Butyricicoccus
201	5	0.000963391136801541	449.522533022533	0.0967013566415637	6.57455745854995	3	0.0967013566415625	7	4.2	4	21	16.2646565238706	476	0	9.30474661810875	52.6214285714286	0.246153846153846	26	1	54	55.9547206165703	4	0.00266559177727959	63.4142857142857	13.8308597889732	72	0.0984848484848485	1	18.8828125	Bacteria	Firmicutes	Clostridia	Oscillospirales	Ruminococcaceae	UBA1819	Bacteria;Firmicutes;Clostridia;Oscillospirales;Ruminococcaceae;UBA1819
246	2	0.000860585197934596	49.3897852147852	0.0482418062343437	2.77625948297118	2	0.0482418062343433	8	4.5	2	8	3.90732931475922	79	0	1.48381731918847	15.6732142857143	0.583333333333333	11	0	33	49.9836488812392	2	0.00135971409832248	54.95	13.8308597889732	24	-0.35	1	13.6328125	Bacteria	Firmicutes	Negativicutes	Acidaminococcales	Acidaminococcaceae	Phascolarctobacterium	Bacteria;Firmicutes;Negativicutes;Acidaminococcales;Acidaminococcaceae;Phascolarctobacterium
146	2	0.000716332378223496	70.5891858141858	0.00955225047899988	2.40131525362547	2	0.00955225047899981	10	3	2	6	2.06688897926966	41	0	1.15353878358288	12.8446428571429	0.5	8	0	16	41.6053008595989	2	0.00113135855208625	46.4833333333333	13.8308597889732	18	-0.2	1	9.2099609375	Bacteria	Bacteroidota	Bacteroidia	Bacteroidales	Marinifilaceae	Butyricimonas	Bacteria;Bacteroidota;Bacteroidia;Bacteroidales;Marinifilaceae;Butyricimonas
193	2	0.000868809730668983	174.143389840294	0.0332479169650817	2.82877774925242	2	0.0332479169650811	8	6	2	8	7.62672683520795	92	0	2.08247482988477	15.6732142857143	0.5	14	0	40	50.4613379669852	2	0.00149132604218968	56.5345238095238	13.8308597889732	30	-0.466666666666667	1	14.86328125	Bacteria	Firmicutes	Clostridia	Lachnospirales	Lachnospiraceae	Lachnospiraceae_UCG-010	Bacteria;Firmicutes;Clostridia;Lachnospirales;Lachnospiraceae;Lachnospiraceae_UCG-010
124	1	0.000777000777000777	0	0.0185248454975137	1.97747164092771	1	0.0185248454975134	8	8	1	4	2.0007344511141	0	0	1.04240488504607	3.82857142857143	1	9	0	24	45.1289821289821	1	0.000875010469196865	49.8892857142857	13.8308597889732	18	-0.777777777777778	1	10.98046875	Bacteria	Firmicutes	Clostridia	Lachnospirales	Lachnospiraceae	Lachnospiraceae_UCG-004	Bacteria;Firmicutes;Clostridia;Lachnospirales;Lachnospiraceae;Lachnospiraceae_UCG-004
217	3	0.000820344544708778	384.881318681319	0.0253592928815044	3.6048545381431	2	0.025359292881504	8	4.33333333333333	2	10	7.95579934663371	126	0	2.78922923835305	24.6892857142857	0.333333333333333	16	1	33	47.6464315012305	3	0.00161505502615514	54.2964285714286	13.8308597889732	38	-0.0848484848484848	1	13.58984375	Bacteria	Proteobacteria	Gammaproteobacteria	Burkholderiales	Sutterellaceae	Sutterella	Bacteria;Proteobacteria;Gammaproteobacteria;Burkholderiales;Sutterellaceae;Sutterella
247	2	0.000773395204949729	112.359065934066	0.0208592692913572	2.46134605722148	2	0.0208592692913571	9	3.5	2	6	2.78811882291735	46	0	1.24867447727718	12.8446428571429	0.5	9	0	19	44.9195668986852	2	0.00114897671114019	49.5777777777778	13.8308597889732	20	-0.266666666666667	1	10.603515625	Bacteria	Actinobacteriota	Coriobacteriia	Coriobacteriales	uncultured	uncultured	Bacteria;Actinobacteriota;Coriobacteriia;Coriobacteriales;uncultured;uncultured
157	1	0.000725689404934688	0	0.0110955206441094	1.70388727618714	1	0.0110955206441094	9	4	1	3	1.33357815037137	0	0	1.00979985946968	2.41428571428571	1	5	0	11	42.1487663280116	1	0.00068624173700053	45.5412698412698	13.8308597889732	10	-0.6	1	8.34765625	Bacteria	Actinobacteriota	Actinobacteria	Bifidobacteriales	Bifidobacteriaceae	Bifidobacterium	Bacteria;Actinobacteriota;Actinobacteria;Bifidobacteriales;Bifidobacteriaceae;Bifidobacterium
248	6	0.00105374077976818	1870.6574952825	0.193361055947538	8.69032168112633	3	0.193361055947537	7	5.33333333333333	4	25	52.8672189765719	880	0	35.4063859928681	64.4660714285714	0.188405797101449	38	1	82	61.2023182297155	5	0.00305454171299687	70.1857142857143	13.8308597889732	106	0.0951881451881452	1	23.46875	Bacteria	Firmicutes	Clostridia	Oscillospirales	Ruminococcaceae	Ruminococcus	Bacteria;Firmicutes;Clostridia;Oscillospirales;Ruminococcaceae;Ruminococcus
249	4	0.0009765625	1180.46513135539	0.0829004865805904	4.7388261444799	3	0.0829004865805897	7	4.25	3	15	21.3139353555892	402	0	8.95645268335177	37.9482142857143	0.25	21	1	57	56.7197265625	4	0.00234554624304848	63.5809523809524	13.8308597889732	54	-0.0198412698412698	1	19.0390625	Bacteria	Actinobacteriota	Coriobacteriia	Coriobacteriales	Eggerthellaceae	Slackia	Bacteria;Actinobacteriota;Coriobacteriia;Coriobacteriales;Eggerthellaceae;Slackia
158	2	0.000764525993883792	114.399639249639	0.0098019657726279	2.40870060585459	2	0.00980196577262783	9	3	2	6	2.27460696662432	40	0	1.1809383636111	12.8446428571429	0.5	8	0	18	44.4044342507645	2	0.00117608157880285	48.8984126984127	13.8308597889732	18	-0.2	1	10.20703125	Bacteria	Firmicutes	Clostridia	Lachnospirales	Lachnospiraceae	[Eubacterium]_ruminantium_group	Bacteria;Firmicutes;Clostridia;Lachnospirales;Lachnospiraceae;[Eubacterium]_ruminantium_group
214	4	0.000878734622144112	933.400716358805	0.0339243866414305	4.56167490790328	2	0.0339243866414301	8	4	3	14	14.8994644225253	279	0	6.25327872875426	36.5339285714286	0.25	20	1	45	51.0377855887522	4	0.0022503298330588	58.6452380952381	13.8308597889732	52	0.00793650793650794	1	16.1796875	Bacteria	Firmicutes	Bacilli	Erysipelotrichales	Erysipelatoclostridiaceae	Erysipelatoclostridium	Bacteria;Firmicutes;Bacilli;Erysipelotrichales;Erysipelatoclostridiaceae;Erysipelatoclostridium
66	2	0.000766283524904215	171.377175602176	0.0429872572969662	2.55330145876744	2	0.0429872572969662	9	4	2	7	3.7767046154159	49	0	1.42093450280931	14.2589285714286	0.5	10	0	21	44.5065134099617	2	0.00117499954566959	49.5948412698413	13.8308597889732	22	-0.314285714285714	1	10.765625	Bacteria	Firmicutes	Clostridia	Lachnospirales	Lachnospiraceae	Lachnospiraceae_UCG-008	Bacteria;Firmicutes;Clostridia;Lachnospirales;Lachnospiraceae;Lachnospiraceae_UCG-008
80	2	0.000679809653297077	13.9335678210678	0.0139078111717903	2.58720327455423	2	0.0139078111717903	9	3.5	2	6	1.77541385613451	25	0	1.11509100125894	12.8446428571429	0.625	9	0	15	39.4840244731475	2	0.00115254139783477	44.2309523809524	13.8308597889732	20	-0.266666666666667	1	8.189453125	Bacteria	Actinobacteriota	Coriobacteriia	Coriobacteriales	Eggerthellaceae	Enterorhabdus	Bacteria;Actinobacteriota;Coriobacteriia;Coriobacteriales;Eggerthellaceae;Enterorhabdus
101	6	0.000929368029739777	792.812437394907	0.0993170574567469	10.2065011198892	3	0.0993170574567452	7	5	4	25	36.1193424777401	440	4.8	24.3187560749525	64.4660714285714	0.204545454545455	36	0	56	53.978624535316	4	0.00302795558574633	63.3619047619048	13.8308597889732	102	0.102331002331002	3	19.109375	Bacteria	Bacteroidota	Bacteroidia	Bacteroidales	Rikenellaceae	Rikenellaceae_RC9_gut_group	Bacteria;Bacteroidota;Bacteroidia;Bacteroidales;Rikenellaceae;Rikenellaceae_RC9_gut_group
159	4	0.000874890638670166	338.97437007437	0.0499857921934134	4.65218585883148	3	0.0499857921934126	8	3.5	3	15	8.736965726845	303	0	4.05510937272531	37.9482142857143	0.25	18	1	45	50.8145231846019	4	0.00219652485211821	58.2035714285714	13.8308597889732	48	0.0833333333333333	1	15.87109375	Bacteria	Firmicutes	Clostridia	Clostridia_UCG-014	Clostridia_UCG-014	Clostridia_UCG-014	Bacteria;Firmicutes;Clostridia;Clostridia_UCG-014;Clostridia_UCG-014;Clostridia_UCG-014
156	4	0.000837520938023451	430.482274824419	0.0499024215558197	4.87297914113049	2	0.0499024215558189	8	4.5	4	17	11.3922482892994	228	0	5.39482547379418	40.7767857142857	0.25	22	1	44	48.64405360134	4	0.00229177523893731	56.9690476190476	13.8308597889732	56	-0.0555555555555556	1	15.4140625	Bacteria	Firmicutes	Clostridia	Lachnospirales	Lachnospiraceae	Coprococcus	Bacteria;Firmicutes;Clostridia;Lachnospirales;Lachnospiraceae;Coprococcus
120	2	0.000757002271006813	137.512257187257	0.0181766334023975	2.47161174151671	2	0.0181766334023973	10	3.5	2	7	2.93654742422166	45	0	1.29790898279788	14.2589285714286	0.5	9	0	22	43.9674489023467	2	0.00127452158614012	49.2615079365079	13.8308597889732	20	-0.266666666666667	1	10.6708984375	Bacteria	Firmicutes	Clostridia	Lachnospirales	Lachnospiraceae	[Ruminococcus]_torques_group	Bacteria;Firmicutes;Clostridia;Lachnospirales;Lachnospiraceae;[Ruminococcus]_torques_group
40	2	0.00078125	43.6690685045948	0.0315754617767	2.82378371918834	2	0.0315754617766995	9	4.5	2	9	3.49535608701798	65	0	1.45527971792734	17.0875	0.583333333333333	11	0	29	45.37578125	2	0.00134909892432614	50.9257936507937	13.8308597889732	24	-0.35	1	11.6328125	Bacteria	Desulfobacterota	Desulfovibrionia	Desulfovibrionales	Desulfovibrionaceae	Desulfovibrio	Bacteria;Desulfobacterota;Desulfovibrionia;Desulfovibrionales;Desulfovibrionaceae;Desulfovibrio
135	3	0.000823723228995058	198.708811510127	0.0332493773784743	3.50866422255842	2	0.0332493773784738	8	3.66666666666667	3	11	5.30678182989355	140	0	2.18166299713306	26.1035714285714	0.333333333333333	14	1	32	47.8426688632619	3	0.00173671081189392	54.0607142857143	13.8308597889732	34	-0.0952380952380952	1	13.33203125	Bacteria	Firmicutes	Clostridia	Lachnospirales	Lachnospiraceae	Lachnoclostridium	Bacteria;Firmicutes;Clostridia;Lachnospirales;Lachnospiraceae;Lachnoclostridium
250	3	0.000801282051282051	594.451093351093	0.0271427598832196	3.29855553703855	2	0.0271427598832194	8	3	2	8	5.83721532721016	126	0	2.10850168009204	21.8607142857143	0.333333333333333	12	1	27	46.5392628205128	2	0.00120662637497244	52.3357142857143	13.8075480198253	30	0.05	1	12.265625	Bacteria	Bacteroidota	Bacteroidia	Bacteroidales	Prevotellaceae	Prevotella	Bacteria;Bacteroidota;Bacteroidia;Bacteroidales;Prevotellaceae;Prevotella
251	5	0.000907441016333938	679.993521446734	0.0644139774065571	6.3149372852005	3	0.064413977406556	8	4.2	4	22	18.374474580369	480	0	10.6987547479513	54.0357142857143	0.228571428571429	26	1	54	52.7050816696915	4	0.002697635681159	61.4380952380952	13.8308597889732	72	0.0888888888888889	1	17.984375	Bacteria	Firmicutes	Clostridia	Lachnospirales	Lachnospiraceae	Lachnospiraceae_ND3007_group	Bacteria;Firmicutes;Clostridia;Lachnospirales;Lachnospiraceae;Lachnospiraceae_ND3007_group
271	2	0.000643915003219575	58.6349927849928	0.00330360931476184	2.33872844358353	2	0.00330360931476187	10	2.5	2	6	1.47254994309272	20	0	1.07514095105515	12.8446428571429	0.5	7	0	10	37.3992273019961	2	0.000831595318564898	41.6603174603175	13.8308597889732	16	-0.1	1	6.9384765625	Bacteria	Proteobacteria	Alphaproteobacteria	Sphingomonadales	Sphingomonadaceae	Sphingobium	Bacteria;Proteobacteria;Alphaproteobacteria;Sphingomonadales;Sphingomonadaceae;Sphingobium
83	5	0.000886524822695035	835.005227112929	0.099461624302134	8.70128445197149	3	0.0994616243021325	8	5.4	4	23	31.0217019605873	348	3.2	18.1544896593118	55.45	0.282352941176471	32	0	52	51.4902482269504	5	0.00259318849598764	60.3285714285714	13.8308597889732	84	-0.0323232323232323	2	17.3359375	Bacteria	Proteobacteria	Alphaproteobacteria	Rhizobiales	Rhizobiaceae	Allorhizobium-Neorhizobium-Pararhizobium-Rhizobium	Bacteria;Proteobacteria;Alphaproteobacteria;Rhizobiales;Rhizobiaceae;Allorhizobium-Neorhizobium-Pararhizobium-Rhizobium
32	3	0.00074794315632012	35.3849206349206	0.0567449697427704	5.80576787859601	3	0.0567449697427694	8	6	3	15	8.08631024379812	82	7	3.34457258769143	31.7607142857143	0.515151515151515	21	0	27	43.4412864622289	3	0.00176888937996351	49.9714285714286	13.8308597889732	48	-0.333333333333333	2	11.328125	Bacteria	Firmicutes	Clostridia	Lachnospirales	Lachnospiraceae	[Eubacterium]_fissicatena_group	Bacteria;Firmicutes;Clostridia;Lachnospirales;Lachnospiraceae;[Eubacterium]_fissicatena_group
272	2	0.000682128240109141	0	0.00834375495658926	2.99132399437491	2	0.0083437549565892	10	3.5	2	7	2.71900909529485	17	9	1.26605450804108	14.2589285714286	0.7	9	0	12	39.618690313779	2	0.000943814044535641	43.8535714285714	13.8308597889732	20	-0.266666666666667	2	7.791015625	Bacteria	Bdellovibrionota	Bdellovibrionia	Bacteriovoracales	Bacteriovoracaceae	Bacteriovorax	Bacteria;Bdellovibrionota;Bdellovibrionia;Bacteriovoracales;Bacteriovoracaceae;Bacteriovorax
39	1	0.000652315720808871	0	0.00402359641890221	1.65413529856396	1	0.00402359641890217	10	3	1	3	1.16678907518568	0	0	1.00566458793316	2.41428571428571	1	4	0	9	37.8871493803001	1	0.000614160014261182	41.2261904761905	13.8308597889732	8	-0.5	1	6.5244140625	Bacteria	Firmicutes	Clostridia	Oscillospirales	[Clostridium]_methylpentosum_group	[Clostridium]_methylpentosum_group	Bacteria;Firmicutes;Clostridia;Oscillospirales;[Clostridium]_methylpentosum_group;[Clostridium]_methylpentosum_group
273	3	0.000745712155108128	135.837980320333	0.0548623957703961	5.36610993046877	2	0.0548623957703953	9	5	3	14	9.06791719579797	90	6	3.54603152452217	30.3464285714286	0.583333333333333	18	0	23	43.3117076808352	3	0.00171541836471471	49.2428571428571	13.8308597889732	42	-0.222222222222222	2	10.748046875	Bacteria	Bacteroidota	Bacteroidia	Flavobacteriales	Weeksellaceae	Bergeyella	Bacteria;Bacteroidota;Bacteroidia;Flavobacteriales;Weeksellaceae;Bergeyella
55	1	0.000580383052814858	0	0.00385294348292245	1.70372996106343	1	0.00385294348292249	11	4	1	3	1.33357815037137	0	0	1.00979985946968	2.41428571428571	1	5	0	8	33.7092280905398	1	0.000590036189499736	37.0428932178932	13.8308597889732	10	-0.6	1	5.13720703125	Bacteria	Bacteroidota	Bacteroidia	Flavobacteriales	Flavobacteriaceae	Capnocytophaga	Bacteria;Bacteroidota;Bacteroidia;Flavobacteriales;Flavobacteriaceae;Capnocytophaga
36	2	0.000699790062981106	83.5698773448774	0.0756814510721657	2.60098705367858	2	0.0756814510721657	9	4	2	7	2.91245951680829	42	0	1.2943817531716	14.2589285714286	0.5	10	0	20	40.6445066480056	2	0.00122392429431378	46.0365079365079	13.8308597889732	22	-0.333333333333333	1	9.244140625	Bacteria	Firmicutes	Clostridia	Lachnospirales	Lachnospiraceae	Shuttleworthia	Bacteria;Firmicutes;Clostridia;Lachnospirales;Lachnospiraceae;Shuttleworthia
91	2	0.000768639508070715	20.7261904761905	0.0220240266678754	2.73822463145056	2	0.022024026667875	9	4	2	8	2.50816344931019	47	0	1.25861386904478	15.6732142857143	0.6	10	0	20	44.6433512682552	2	0.00128545116287639	49.5126984126984	13.8308597889732	22	-0.333333333333333	1	10.65234375	Archaea	Euryarchaeota	Methanobacteria	Methanobacteriales	Methanobacteriaceae	Methanosphaera	Archaea;Euryarchaeota;Methanobacteria;Methanobacteriales;Methanobacteriaceae;Methanosphaera
49	2	0.000667556742323097	0	0.00442455365301255	3.04293437539973	2	0.0044245536530125	9	4	2	7	3.2267476671648	21	10	1.34040345427265	14.2589285714286	0.666666666666667	10	0	14	38.7723631508678	2	0.00102791360784183	43.4301587301587	13.8308597889732	22	-0.314285714285714	2	7.82421875	Bacteria	Spirochaetota	Spirochaetia	Spirochaetales	Spirochaetaceae	Treponema	Bacteria;Spirochaetota;Spirochaetia;Spirochaetales;Spirochaetaceae;Treponema
192	3	0.000836120401337793	801.344857756623	0.0241023948982001	3.76156325090392	2	0.0241023948981997	8	5	3	11	14.3970628190848	132	0	4.61849172171865	26.1035714285714	0.333333333333333	18	1	39	48.5627090301003	3	0.00162579082808877	55.7464285714286	13.8308597889732	42	-0.199134199134199	1	14.55859375	Bacteria	Firmicutes	Clostridia	Oscillospirales	Ruminococcaceae	Caproiciproducens	Bacteria;Firmicutes;Clostridia;Oscillospirales;Ruminococcaceae;Caproiciproducens
64	1	0.000559284116331096	0	0.00183702484128731	1.59073127297073	1	0.00183702484128737	11	2	1	2	1	0	0	1	1	1	3	0	3	32.4837807606264	1	0.000345302039988595	34.616341991342	13.8308597889732	6	-0.333333333333333	1	3.84375	Bacteria	Firmicutes	Bacilli	Lactobacillales	Carnobacteriaceae	Granulicatella	Bacteria;Firmicutes;Bacilli;Lactobacillales;Carnobacteriaceae;Granulicatella
253	2	0.000741289844329133	0	0.119294370416294	3.51100591806261	2	0.119294370416294	9	4.5	2	8	5.1969619961615	47	11	1.69139080024724	15.6732142857143	0.75	11	0	21	43.0548554484804	2	0.00115464496057642	47.8246031746032	13.8308597889732	24	-0.35	2	9.80859375	Bacteria	Verrucomicrobiota	Lentisphaeria	Victivallales	Victivallaceae	Victivallaceae	Bacteria;Verrucomicrobiota;Lentisphaeria;Victivallales;Victivallaceae;Victivallaceae
60	3	0.00076219512195122	282.324855699856	0.0347676376083627	4.0984256640984	2	0.0347676376083627	8	4.33333333333333	2	9	9.84722612610066	82	5.33333333333333	3.13876637407705	23.275	0.4	16	0	24	44.2690548780488	3	0.00139147880877962	50.397619047619	13.8308597889732	38	-0.114285714285714	2	11.3828125	Bacteria	Firmicutes	Bacilli	Erysipelotrichales	Erysipelatoclostridiaceae	UCG-004	Bacteria;Firmicutes;Bacilli;Erysipelotrichales;Erysipelatoclostridiaceae;UCG-004
87	1	0.000723065798987708	0	0.0090357065104079	1.99199023312465	1	0.00903570651040769	10	8	1	4	2.0007344511141	0	0	1.04240488504607	3.82857142857143	1	9	0	20	41.9963846710051	1	0.000832427077581327	46.8888888888889	13.8308597889732	18	-0.777777777777778	1	9.5576171875	Bacteria	Firmicutes	Clostridia	Oscillospirales	Ruminococcaceae	Fournierella	Bacteria;Firmicutes;Clostridia;Oscillospirales;Ruminococcaceae;Fournierella
117	2	0.000763358778625954	478	0.0402564520485148	2.49476115169073	1	0.0402564520485148	9	3.5	2	6	5.07641583275314	39	0	1.55051823114666	12.8446428571429	0.5	9	0	17	44.336641221374	2	0.000795953115045536	48.7853174603175	13.8075480198253	20	-0.214285714285714	1	10.125	Bacteria	Firmicutes	Clostridia	Lachnospirales	Lachnospiraceae	Lachnospiraceae_UCG-001	Bacteria;Firmicutes;Clostridia;Lachnospirales;Lachnospiraceae;Lachnospiraceae_UCG-001
123	1	0.000579374275782155	0	0.00123860702146527	1.59233013169155	1	0.00123860702146531	10	2	1	2	1	0	0	1	1	1	3	0	4	33.6506373117034	1	0.000405117956629355	36.0904761904762	13.8308597889732	6	-0.333333333333333	1	4.37890625	Bacteria	Proteobacteria	Gammaproteobacteria	Pasteurellales	Pasteurellaceae	Haemophilus	Bacteria;Proteobacteria;Gammaproteobacteria;Pasteurellales;Pasteurellaceae;Haemophilus
196	3	0.000703729767769177	197.741093628594	0.00674368549045855	4.10459074234024	2	0.00674368549045851	9	4	3	12	6.0806258504576	38	5	2.46442721901983	27.5178571428571	0.407407407407407	15	0	17	40.8733286418015	3	0.00135059148231377	46.4757936507936	13.8308597889732	36	-0.130952380952381	2	9.333984375	Bacteria	Firmicutes	Bacilli	Lactobacillales	Leuconostocaceae	Weissella	Bacteria;Firmicutes;Bacilli;Lactobacillales;Leuconostocaceae;Weissella
213	2	0.000791765637371338	240	0.218438616953031	3.08653955470233	1	0.218438616953032	9	5	1	7	5.84925709088755	56	0	1.72442157489333	14.2589285714286	0.5	12	0	28	45.9865399841647	2	0.000891745199428017	51.5265873015873	13.8189006149434	26	-0.151515151515152	1	11.919921875	Bacteria	Firmicutes	Negativicutes	Veillonellales-Selenomonadales	Veillonellaceae	Allisonella	Bacteria;Firmicutes;Negativicutes;Veillonellales-Selenomonadales;Veillonellaceae;Allisonella
274	3	0.000768639508070715	407.424641002273	0.021986351048918	3.69543472852665	2	0.0219863510489179	8	4.33333333333333	3	10	7.00495311703243	78	0	2.54814624164888	24.6892857142857	0.37037037037037	16	1	25	44.6433512682552	3	0.00153653557487999	50.9178571428571	13.8308597889732	38	-0.133333333333333	1	11.68359375	Bacteria	Proteobacteria	Gammaproteobacteria	Enterobacterales	Hafniaceae	Hafnia-Obesumbacterium	Bacteria;Proteobacteria;Gammaproteobacteria;Enterobacterales;Hafniaceae;Hafnia-Obesumbacterium
88	2	0.166666666666667	0	0	3.17606560345076	2	0	2	3.5	2	6	1.89210209293395	0	9	1.13048306587143	12.8446428571429	0.875	9	0	4	2.66666666666667	2	0.000176929165339922	3	13.8409235549291	20	-0.266666666666667	2	2.5	Bacteria	Firmicutes	Clostridia	Lachnospirales	Lachnospiraceae	Butyrivibrio	Bacteria;Firmicutes;Clostridia;Lachnospirales;Lachnospiraceae;Butyrivibrio
93	2	0.000771604938271605	0	0.0342794454681167	3.43181192490726	2	0.0342794454681161	9	5.5	2	9	6.29449043516912	48	13	1.94647030770636	17.0875	0.611111111111111	13	0	25	44.8155864197531	2	0.00136759886286828	50.2579365079365	13.8308597889732	28	-0.464285714285714	2	11.23046875	Bacteria	Firmicutes	Clostridia	Oscillospirales	Ruminococcaceae	Candidatus_Soleaferrea	Bacteria;Firmicutes;Clostridia;Oscillospirales;Ruminococcaceae;Candidatus_Soleaferrea
141	1	0.000715819613457409	0	0.00691642740613599	1.77028339333887	1	0.00691642740613586	9	5	1	4	1.50036722555705	0	0	1.02273175891968	3.82857142857143	1	6	0	17	41.5755189692198	1	0.000786862137318355	45.7154761904762	13.8308597889732	12	-0.666666666666667	1	8.751953125	Bacteria	Bacteroidota	Bacteroidia	Bacteroidales	Bacteroidales_RF16_group	Bacteroidales_RF16_group	Bacteria;Bacteroidota;Bacteroidia;Bacteroidales;Bacteroidales_RF16_group;Bacteroidales_RF16_group
254	3	0.000856898029134533	545.225578588079	0.0564606646386169	3.57850310223809	2	0.0564606646386167	9	4.33333333333333	3	11	10.1008754268938	154	0	3.46681413816083	26.1035714285714	0.333333333333333	16	1	34	49.7694944301628	3	0.001833019600369	56.084126984127	13.8308597889732	38	-0.178571428571429	1	14.47265625	Bacteria	Synergistota	Synergistia	Synergistales	Synergistaceae	Cloacibacillus	Bacteria;Synergistota;Synergistia;Synergistales;Synergistaceae;Cloacibacillus
255	3	0.2	0.5	0	4.65503212767826	2	0	2	3	2	8	1.74519446187653	0	8	1.18985194399754	21.8607142857143	0.75	12	0.159664183576095	4	3.2	3	0.000176930643945442	3.5	13.8409235549291	30	0.0190476190476191	3	2.75	Bacteria	Firmicutes	Clostridia	Lachnospirales	Lachnospiraceae	[Bacteroides]_pectinophilus_group	Bacteria;Firmicutes;Clostridia;Lachnospirales;Lachnospiraceae;[Bacteroides]_pectinophilus_group
115	2	0.000825763831544178	313.461853669206	0.144397508192446	2.8268151164009	2	0.144397508192446	8	5	2	9	7.26485753181216	76	0	2.1167498038717	17.0875	0.5	12	0	34	47.9611890999174	2	0.00145428579181778	53.6380952380952	13.8308597889732	26	-0.428571428571429	1	13.1171875	Bacteria	Firmicutes	Clostridia	Oscillospirales	[Eubacterium]_coprostanoligenes_group	[Eubacterium]_coprostanoligenes_group	Bacteria;Firmicutes;Clostridia;Oscillospirales;[Eubacterium]_coprostanoligenes_group;[Eubacterium]_coprostanoligenes_group
131	3	0.000728332119446468	289.993034743035	0.26703031911458	4.92538216875628	2	0.267030319114581	9	4	2	11	8.60497646809155	68	5	3.0658089815302	26.1035714285714	0.523809523809524	15	0	20	42.3022578295703	3	0.00148437496809413	47.9956349206349	13.8308597889732	36	-0.0920634920634921	2	10.06640625	Bacteria	Firmicutes	Clostridia	Christensenellales	Christensenellaceae	Christensenella	Bacteria;Firmicutes;Clostridia;Christensenellales;Christensenellaceae;Christensenella
256	4	0.000915750915750916	865.099752175929	0.0578466783099162	5.26642159326159	3	0.0578466783099151	8	5.25	4	17	21.4903918170182	303	0	9.62348087174178	40.7767857142857	0.265625	25	1	53	53.1877289377289	4	0.00226538355276927	61.2809523809524	13.8308597889732	62	-0.111111111111111	1	17.875	Bacteria	Firmicutes	Clostridia	Peptostreptococcales-Tissierellales	Peptostreptococcaceae	Romboutsia	Bacteria;Firmicutes;Clostridia;Peptostreptococcales-Tissierellales;Peptostreptococcaceae;Romboutsia
257	3	0.000748502994011976	65.5662120043699	0.0371495899217218	4.49232059718295	3	0.0371495899217212	9	4.66666666666667	3	13	7.29022200452988	92	5.66666666666667	2.89913961870515	28.9321428571429	0.393939393939394	17	0	25	43.4738023952096	3	0.00171142416429868	50.0595238095238	13.8308597889732	40	-0.206349206349206	2	11.373046875	Bacteria	Firmicutes	Clostridia	Lachnospirales	Lachnospiraceae	[Eubacterium]_oxidoreducens_group	Bacteria;Firmicutes;Clostridia;Lachnospirales;Lachnospiraceae;[Eubacterium]_oxidoreducens_group
258	3	0.000631313131313131	106.349900990934	0.0228998549770736	3.79396296381923	2	0.0228998549770736	10	3	2	10	1.96861915411634	20	0	1.2712052953805	24.6892857142857	0.666666666666667	12	1	12	36.667297979798	3	0.00112590057334719	41.4178571428571	13.8308597889732	30	0.0190476190476191	1	6.974609375	Bacteria	Firmicutes	Clostridia	Peptostreptococcales-Tissierellales	Peptostreptococcales-Tissierellales	Peptoniphilus	Bacteria;Firmicutes;Clostridia;Peptostreptococcales-Tissierellales;Peptostreptococcales-Tissierellales;Peptoniphilus
206	1	0.000667556742323097	0	0.00409170348623924	1.70936975835662	1	0.00409170348623919	10	4	1	3	1.33357815037137	0	0	1.00979985946968	2.41428571428571	1	5	0	11	38.7723631508678	1	0.000696678577180267	42.5678571428571	13.8308597889732	10	-0.6	1	7.236328125	Bacteria	Desulfobacterota	Desulfovibrionia	Desulfovibrionales	Desulfovibrionaceae	Bilophila	Bacteria;Desulfobacterota;Desulfovibrionia;Desulfovibrionales;Desulfovibrionaceae;Bilophila
144	6	0.000921658986175115	586.081626045094	0.122364392600977	10.9069254945265	3	0.122364392600975	8	4.66666666666667	4	24	29.1476350636419	420	4.53333333333333	19.2929184522013	63.0517857142857	0.245098039215686	34	0.159664183576095	51	53.5308755760369	4	0.00294388912703306	62.152380952381	13.8308597889732	98	0.135664335664336	3	18.1875	Bacteria	Firmicutes	Clostridia	Oscillospirales	Ruminococcaceae	Anaerotruncus	Bacteria;Firmicutes;Clostridia;Oscillospirales;Ruminococcaceae;Anaerotruncus
137	1	0.000744047619047619	0	0.0129679547961791	1.72856127510572	1	0.0129679547961788	9	4	1	4	1.33357815037137	0	0	1.01617405021088	3.82857142857143	1	5	0	20	43.2150297619048	1	0.000764490137310119	47.459126984127	13.8308597889732	10	-0.6	1	9.591796875	Bacteria	Verrucomicrobiota	Lentisphaeria	Victivallales	Victivallaceae	Victivallis	Bacteria;Verrucomicrobiota;Lentisphaeria;Victivallales;Victivallaceae;Victivallis
204	4	0.000771604938271605	411.104878454879	0.0179763880035103	4.42493551412785	2	0.0179763880035101	9	3	3	11	5.19103950102348	147	0	2.42363506604495	32.2910714285714	0.285714285714286	16	1	26	44.8155864197531	3	0.00154315984240468	51.5412698412698	13.8189006149434	44	0.193650793650794	1	11.99609375	Bacteria	Firmicutes	Clostridia	Peptostreptococcales-Tissierellales	Anaerovoracaceae	Family_XIII_AD3011_group	Bacteria;Firmicutes;Clostridia;Peptostreptococcales-Tissierellales;Anaerovoracaceae;Family_XIII_AD3011_group
165	1	0.000710732054015636	0	0.0139344327824057	1.81517259423589	1	0.0139344327824054	9	5	1	5	1.50036722555705	0	0	1.03152838683316	5.24285714285714	1	6	0	20	41.2800284292822	1	0.000801877021575162	45.8615079365079	13.8308597889732	12	-0.666666666666667	1	8.998046875	Bacteria	Firmicutes	Bacilli	Lactobacillales	Lactobacillaceae	Lactobacillus	Bacteria;Firmicutes;Bacilli;Lactobacillales;Lactobacillaceae;Lactobacillus
145	2	0.000795544948289578	51.8720140970141	0.0171819734277028	2.51110050531877	2	0.0171819734277025	8	3.5	2	7	2.52818610045427	54	0	1.23811200107161	14.2589285714286	0.5	9	0	26	46.206046141607	2	0.00130319098177926	51.2369047619048	13.8308597889732	20	-0.266666666666667	1	11.61328125	Bacteria	Verrucomicrobiota	Verrucomicrobiae	Verrucomicrobiales	Akkermansiaceae	Akkermansia	Bacteria;Verrucomicrobiota;Verrucomicrobiae;Verrucomicrobiales;Akkermansiaceae;Akkermansia
211	4	0.000833333333333333	632.303450172119	0.0460108284198492	4.50907842790595	2	0.046010828419849	8	3.5	3	14	8.58972135983155	183	0	3.88596499797988	36.5339285714286	0.25	18	1	36	48.4008333333333	4	0.00184872501898114	55.5821428571429	13.8189006149434	48	0.122222222222222	1	14.29296875	Bacteria	Firmicutes	Bacilli	Erysipelotrichales	Erysipelotrichaceae	Dielma	Bacteria;Firmicutes;Bacilli;Erysipelotrichales;Erysipelotrichaceae;Dielma
142	5	0.00078003120124805	677.027540145613	0.0201813460089925	6.48620560639781	2	0.0201813460089922	9	3.8	3	15	13.8846124117967	184	2.4	6.88659625460708	44.1357142857143	0.228571428571429	24	0	32	45.304992199688	3	0.00209743527560697	53.8353174603175	13.8308597889732	68	0.197496947496947	2	13.609375	Bacteria	Bacteroidota	Bacteroidia	Bacteroidales	Barnesiellaceae	Barnesiella	Bacteria;Bacteroidota;Bacteroidia;Bacteroidales;Barnesiellaceae;Barnesiella
275	3	0.000859106529209622	501.658552558553	0.167349734163597	4.72316572504826	2	0.167349734163597	8	6	3	13	23.2967005568584	150	7	7.65494599463472	28.9321428571429	0.377777777777778	21	0	41	49.8977663230241	3	0.00194307205630133	57.025	13.8308597889732	48	-0.327777777777778	2	15.26171875	Bacteria	Proteobacteria	Gammaproteobacteria	Pseudomonadales	Pseudomonadaceae	Pseudomonas	Bacteria;Proteobacteria;Gammaproteobacteria;Pseudomonadales;Pseudomonadaceae;Pseudomonas
210	2	0.00074019245003701	90.0068181818182	0.019913442768737	2.81491597338343	2	0.0199134427687369	8	5	2	7	3.54479936145294	35	0	1.38697625694627	14.2589285714286	0.571428571428571	12	0	20	42.9911176905996	2	0.00120061686515445	48.152380952381	13.8308597889732	26	-0.377777777777778	1	10.1015625	Bacteria	Firmicutes	Negativicutes	Veillonellales-Selenomonadales	Selenomonadaceae	Megamonas	Bacteria;Firmicutes;Negativicutes;Veillonellales-Selenomonadales;Selenomonadaceae;Megamonas
162	2	0.000789889415481833	165.809679716568	0.0138318221731013	2.62553490435548	2	0.013831822173101	8	4.5	2	8	4.39778518078806	54	0	1.56275889137831	15.6732142857143	0.5	11	0	26	45.8775671406003	2	0.00131961698739541	51.3083333333333	13.8308597889732	24	-0.380952380952381	1	11.76953125	Bacteria	Bacteroidota	Bacteroidia	Bacteroidales	Tannerellaceae	Parabacteroides	Bacteria;Bacteroidota;Bacteroidia;Bacteroidales;Tannerellaceae;Parabacteroides
163	2	0.000699300699300699	120.615478454294	0.00582342645009673	2.39949273668617	2	0.0058234264500967	9	3	2	6	2.14673052540142	28	0	1.16407048986732	12.8446428571429	0.5	8	0	13	40.6160839160839	2	0.00109431230935603	45.2166666666667	13.8308597889732	18	-0.2	1	8.52734375	Bacteria	Bacteroidota	Bacteroidia	Bacteroidales	Prevotellaceae	Alloprevotella	Bacteria;Bacteroidota;Bacteroidia;Bacteroidales;Prevotellaceae;Alloprevotella
150	6	0.000978473581213307	1638.18368823901	0.0871928132721203	8.45464114879971	3	0.0871928132721191	8	4.5	4	23	42.7368155163144	620	2.2	27.4843089157681	61.6375	0.191666666666667	33	0	67	56.8307240704501	5	0.00293091737818608	65.9416666666667	13.8308597889732	96	0.149494949494949	2	20.69921875	Bacteria	Firmicutes	Clostridia	Christensenellales	Christensenellaceae	Christensenellaceae_R-7_group	Bacteria;Firmicutes;Clostridia;Christensenellales;Christensenellaceae;Christensenellaceae_R-7_group
209	4	0.000888888888888889	755.406673930645	0.0496712508414238	4.68167662303061	2	0.0496712508414233	8	4	3	14	13.1944209057547	267	0	5.61357392798609	36.5339285714286	0.25	20	1	42	51.6275555555556	4	0.00221605181816713	58.7464285714286	13.8308597889732	52	0.0277777777777778	1	16.08203125	Bacteria	Firmicutes	Clostridia	Oscillospirales	Ruminococcaceae	[Eubacterium]_siraeum_group	Bacteria;Firmicutes;Clostridia;Oscillospirales;Ruminococcaceae;[Eubacterium]_siraeum_group
151	3	0.000786782061369001	480.02282994783	0.0212048871052296	4.3558116991973	2	0.0212048871052293	9	4.33333333333333	3	11	13.3097015060952	88	5.33333333333333	4.32700312146012	26.1035714285714	0.444444444444444	16	0.314253343630457	23	45.6970889063729	3	0.00149349525681456	51.4809523809524	13.8308597889732	38	-0.166666666666667	2	11.787109375	Bacteria	Firmicutes	Clostridia	Oscillospirales	UCG-010	UCG-010	Bacteria;Firmicutes;Clostridia;Oscillospirales;UCG-010;UCG-010
152	3	0.000934579439252336	1086.23348312162	0.0795814517302611	3.88637188705445	2	0.0795814517302604	8	5.33333333333333	3	12	21.9668405281024	220	0	6.95377040064248	27.5178571428571	0.333333333333333	19	1	53	54.281308411215	3	0.00192091735209313	61.0619047619048	13.8308597889732	44	-0.244444444444444	1	17.6015625	Bacteria	Firmicutes	Clostridia	Lachnospirales	Lachnospiraceae	Anaerostipes	Bacteria;Firmicutes;Clostridia;Lachnospirales;Lachnospiraceae;Anaerostipes
148	4	0.000838222967309304	647.505404562757	0.161800160278906	4.6180576597395	2	0.161800160278906	8	3.5	3	13	9.00195710613024	201	0	3.92287980623151	35.1196428571429	0.25	18	1	33	48.6848281642917	3	0.00200797512028292	55.547619047619	13.8308597889732	48	0.0912698412698413	1	14.1640625	Bacteria	Firmicutes	Clostridia	Lachnospirales	Lachnospiraceae	Lachnospiraceae_NC2004_group	Bacteria;Firmicutes;Clostridia;Lachnospirales;Lachnospiraceae;Lachnospiraceae_NC2004_group
149	4	0.000818330605564648	444.685848259068	0.0395884964456997	4.46188210351167	2	0.0395884964456994	8	3	2	13	5.79831040642521	180	0	2.76745290849659	35.1196428571429	0.285714285714286	16	1	35	47.5294599018003	3	0.00184838088996679	54.325	13.8308597889732	44	0.174603174603175	1	13.50390625	Bacteria	Patescibacteria	Saccharimonadia	Saccharimonadales	Saccharimonadaceae	Saccharimonadaceae	Bacteria;Patescibacteria;Saccharimonadia;Saccharimonadales;Saccharimonadaceae;Saccharimonadaceae
215	1	0.000704225352112676	0	0.00749087548929091	1.66464550784995	1	0.00749087548929075	9	3	1	3	1.16678907518568	0	0	1.00566458793316	2.41428571428571	1	4	0	16	40.9021126760563	1	0.000675751313001944	44.7686507936508	13.8308597889732	8	-0.5	1	8.216796875	Bacteria	Bacteroidota	Bacteroidia	Bacteroidales	Muribaculaceae	Muribaculaceae	Bacteria;Bacteroidota;Bacteroidia;Bacteroidales;Muribaculaceae;Muribaculaceae
160	3	0.000946073793755913	760.16557906318	0.0541622643757032	3.96648845249445	2	0.0541622643757023	7	5.66666666666667	3	14	20.2441937684226	244	0	7.0290236637742	30.3464285714286	0.333333333333333	20	1	57	54.9489120151372	3	0.00205802158028471	61.8119047619048	13.8308597889732	46	-0.292063492063492	1	18.09375	Bacteria	Firmicutes	Clostridia	Lachnospirales	Lachnospiraceae	[Eubacterium]_eligens_group	Bacteria;Firmicutes;Clostridia;Lachnospirales;Lachnospiraceae;[Eubacterium]_eligens_group
259	3	0.000742942050520059	190.881238206238	0.015690770943899	3.32490053923582	2	0.0156907709438988	9	3	2	9	3.50962031915718	104	0	1.62394062185499	23.275	0.333333333333333	12	1	24	43.1508172362556	2	0.00141537456177785	49.3507936507936	13.8308597889732	30	0.05	1	10.900390625	Bacteria	Firmicutes	Clostridia	Oscillospirales	Oscillospiraceae	Oscillospira	Bacteria;Firmicutes;Clostridia;Oscillospirales;Oscillospiraceae;Oscillospira
216	8	0.000955109837631328	1874.49667312392	0.0886756702571368	10.2117998009844	3	0.0886756702571355	7	3.125	3	23	23.3676089104072	840	0	18.0798700949544	74.0125	0.1328125	33	2	62	55.4737344794651	4	0.00312182695221625	65.7047619047619	13.8189006149434	122	0.454856254856255	1	20.4609375	Bacteria	Firmicutes	Clostridia	Lachnospirales	Lachnospiraceae	Blautia	Bacteria;Firmicutes;Clostridia;Lachnospirales;Lachnospiraceae;Blautia
260	4	0.000878734622144112	622.080511155511	0.0531126011334539	4.27921310863778	2	0.0531126011334535	8	2.75	2	11	6.71459599524853	261	0	2.92886466394281	32.2910714285714	0.25	15	1	38	51.0377855887522	2	0.00157556183299977	57.5	13.8189006149434	42	0.266666666666667	1	15.1953125	Bacteria	Firmicutes	Clostridia	Lachnospirales	Lachnospiraceae	Fusicatenibacter	Bacteria;Firmicutes;Clostridia;Lachnospirales;Lachnospiraceae;Fusicatenibacter
270	3	0.00078064012490242	366.490344377844	0.0210724191504317	3.47796706445987	2	0.0210724191504315	8	3.33333333333333	2	10	4.72720591303964	80	0	1.97063317531072	24.6892857142857	0.388888888888889	13	1	27	45.3403590944575	3	0.00148795128834768	51.1511904761905	13.8308597889732	32	-0.0166666666666667	1	11.66015625	Bacteria	Firmicutes	Clostridia	Lachnospirales	Lachnospiraceae	Roseburia	Bacteria;Firmicutes;Clostridia;Lachnospirales;Lachnospiraceae;Roseburia
261	3	0.000859845227858985	364.723914973915	0.026453057771228	3.3540487755935	2	0.0264530577712278	8	3.33333333333333	2	10	5.70726793521948	142	0	2.2191237113274	24.6892857142857	0.333333333333333	13	1	32	49.9406706792777	3	0.00168464267771021	55.5142857142857	13.8308597889732	32	-0.0285714285714286	1	13.9453125	Bacteria	Firmicutes	Clostridia	Lachnospirales	Lachnospiraceae	CAG-56	Bacteria;Firmicutes;Clostridia;Lachnospirales;Lachnospiraceae;CAG-56
166	3	0.000777000777000777	279.830119390413	0.0323263139808308	3.53615863874809	2	0.0323263139808307	8	3.66666666666667	2	10	5.13551881382584	100	0	2.07415916579163	24.6892857142857	0.380952380952381	14	1	27	45.1289821289821	3	0.00156923752833033	51.3297619047619	13.8308597889732	34	-0.0642857142857143	1	11.87890625	Bacteria	Actinobacteriota	Coriobacteriia	Coriobacteriales	Eggerthellaceae	Senegalimassilia	Bacteria;Actinobacteriota;Coriobacteriia;Coriobacteriales;Eggerthellaceae;Senegalimassilia
262	4	0.000897666068222621	265.765034965035	0.075376313910471	6.21651421725418	3	0.0753763139104695	8	5.25	4	19	19.6212654665769	285	4.16666666666667	9.3847410243362	43.6053571428571	0.296875	25	0.314253343630457	50	52.1373429084381	4	0.00240485913400251	59.9	13.8308597889732	62	-0.118181818181818	2	16.9609375	Bacteria	Firmicutes	Clostridia	Oscillospirales	Ruminococcaceae	Subdoligranulum	Bacteria;Firmicutes;Clostridia;Oscillospirales;Ruminococcaceae;Subdoligranulum
263	4	0.000823723228995058	358.484227086123	0.0332132211414024	4.70930728281824	2	0.0332132211414017	9	3.75	3	16	8.17345131038706	219	0	3.94121960954603	39.3625	0.275	19	1	37	47.8426688632619	3	0.00206281326157288	55.2123015873016	13.8308597889732	50	0.069047619047619	1	14.154296875	Bacteria	Firmicutes	Clostridia	Lachnospirales	Lachnospiraceae	Agathobacter	Bacteria;Firmicutes;Clostridia;Lachnospirales;Lachnospiraceae;Agathobacter
167	3	0.000870322019147084	465.934054730959	0.0309274252175125	3.72199287101908	3	0.0309274252175119	9	5	3	12	12.0487445398635	180	0	4.15097958464424	27.5178571428571	0.333333333333333	18	1	46	50.5491731940818	3	0.00192749116779069	57.6277777777778	13.8308597889732	42	-0.25	1	15.611328125	Bacteria	Bacteroidota	Bacteroidia	Bacteroidales	Rikenellaceae	Alistipes	Bacteria;Bacteroidota;Bacteroidia;Bacteroidales;Rikenellaceae;Alistipes
264	3	0.000852514919011083	232.595750594435	0.0449441519681637	3.82276771029265	2	0.044944151968163	8	4.33333333333333	2	11	7.813763144307	178	0	2.85370867825403	26.1035714285714	0.37037037037037	16	1	39	49.5149190110827	3	0.00171893017349318	56.1166666666667	13.8308597889732	38	-0.0848484848484848	1	14.609375	__Unknowns__	__Unknowns__	__Unknowns__	__Unknowns__	__Unknowns__	__Unknowns__	__Unknowns__;__Unknowns__;__Unknowns__;__Unknowns__;__Unknowns__;__Unknowns__
265	5	0.000933706816059757	1277.3374326817	0.0810120558291645	6.45801377382775	3	0.0810120558291634	7	4.4	3	19	24.0246505306342	432	0	12.826323036257	49.7928571428571	0.2125	27	1	59	54.2306255835668	4	0.00256078097095335	62.85	13.8308597889732	74	0.0982905982905983	1	18.8125	Bacteria	Bacteroidota	Bacteroidia	Bacteroidales	Bacteroidaceae	Bacteroides	Bacteria;Bacteroidota;Bacteroidia;Bacteroidales;Bacteroidaceae;Bacteroides
266	4	0.00094876660341556	499.592804679841	0.0704771454534155	5.08023820206297	3	0.0704771454534143	8	4.75	3	17	17.4085413842684	390	0	7.91418264096475	40.7767857142857	0.267857142857143	23	1	61	55.1053130929791	4	0.00236472913982427	62.8821428571429	13.8308597889732	58	-0.0404040404040404	1	18.82421875	Bacteria	Firmicutes	Clostridia	Oscillospirales	Ruminococcaceae	Faecalibacterium	Bacteria;Firmicutes;Clostridia;Oscillospirales;Ruminococcaceae;Faecalibacterium
