# Supplementary material for: Network analysis of gut microbial communities reveal key genera for a multiple sclerosis cohort with Mycobacterium avium subspecies paratuberculosis infection
Source: Gut Pathog. 2024 Jul 10;16:37. doi: 10.1186/s13099-024-00627-7 (PMC11238521; doi:10.1186/s13099-024-00627-7)
Supplement: Supplementary file 5 — Supplementary Material 5. Network-wide statistics for MAP− network [file 13099_2024_627_MOESM5_ESM.csv]

	degree	closeness	betweenness	eigen_centrality	subgraph_centrality	coreness	authority_score	eccentricity	neighborhood_connectivity	h_index	lh_index	spreading_score	collective_influence	cluster_rank	ivi	hubness_score	topocoefficient	diffusion_degree	dmnc	geokpath	lincent	lobby	markovcent	closeness_latora	entropy	laplacian	leverage	mnc	closeness_residual	Kingdom	Phylum	Class	Order	Family	Genus	label
168	5	0.000856164383561644	861.5	0.0214643962112796	7.86792807367676	2	0.0214643962112794	10	3.2	2	14	25.8874160517487	152	6.3	13.0113595374281	46.2571428571429	0.333333333333333	21	0	25	41.0625	3	0.000926448092567566	47.797619047619	13.5024820077525	62	0.261183261183261	4	11.4599609375	Bacteria	Proteobacteria	Gammaproteobacteria	Burkholderiales	Comamonadaceae	Delftia	Bacteria;Proteobacteria;Gammaproteobacteria;Burkholderiales;Comamonadaceae;Delftia
169	4	0.000723065798987708	1.5	0.00738306180216427	6.42012780503562	2	0.00738306180216416	11	2.75	2	10	4.10603071748256	57	7.5	2.09059787558849	33.5285714285714	0.55	15	0.0987551639829222	10	34.6789587852495	2	0.000718464273856698	39.6325757575758	13.5516376954823	42	0.222222222222222	4	7.22998046875	Bacteria	Actinobacteriota	Actinobacteria	Propionibacteriales	Nocardioidaceae	Marmoricola	Bacteria;Actinobacteriota;Actinobacteria;Propionibacteriales;Nocardioidaceae;Marmoricola
5	6	0.00103626943005181	1249.26875624376	0.0481686229291127	8.1740487242439	3	0.0481686229291126	9	4.16666666666667	4	22	40.5279617730221	455	2.06666666666667	27.6547450187431	64.6428571428571	0.184210526315789	31	0	52	49.700518134715	4	0.00363838623419576	58.7087301587302	13.5516376954823	92	0.192929292929293	2	18.173828125	Bacteria	Proteobacteria	Gammaproteobacteria	Burkholderiales	Burkholderiaceae	Lautropia	Bacteria;Proteobacteria;Gammaproteobacteria;Burkholderiales;Burkholderiaceae;Lautropia
170	4	0.000885739592559787	479.540344377844	0.0227660333198538	5.41121697877492	2	0.0227660333198538	9	4	4	16	17.3649396904646	165	3.33333333333333	8.17578751324594	42.0142857142857	0.318181818181818	20	0.314253343630457	30	42.48095659876	4	0.00214490548845382	49.5269841269841	13.5516376954823	52	0	2	12.63671875	Bacteria	Firmicutes	Clostridia	Peptostreptococcales-Tissierellales	Peptostreptococcales-Tissierellales	Murdochiella	Bacteria;Firmicutes;Clostridia;Peptostreptococcales-Tissierellales;Peptostreptococcales-Tissierellales;Murdochiella
8	2	0.000843170320404722	201.892615717616	0.0105973769600423	2.4906686563898	2	0.0105973769600422	9	3.5	2	7	4.54425080917149	33	0	1.56073957827401	15.1428571428571	0.5	9	1	20	40.4392917369309	2	0.00134368560545064	45.0039682539683	13.5516376954823	20	-0.266666666666667	1	9.798828125	Bacteria	Bacteroidota	Bacteroidia	Bacteroidales	Prevotellaceae	Prevotellaceae_UCG-003	Bacteria;Bacteroidota;Bacteroidia;Bacteroidales;Prevotellaceae;Prevotellaceae_UCG-003
171	4	0.000896860986547085	423.30946969697	0.00913385973770648	4.50454149416927	2	0.00913385973770637	10	3.25	3	13	9.48525963623852	174	0	4.34748438270703	37.7714285714286	0.28125	17	1	30	43.0143497757848	3	0.00206570094867402	49.8607142857143	13.5384495603825	46	0.157936507936508	1	12.7451171875	Bacteria	Firmicutes	Clostridia	Lachnospirales	Lachnospiraceae	Epulopiscium	Bacteria;Firmicutes;Clostridia;Lachnospirales;Lachnospiraceae;Epulopiscium
172	3	0.00087719298245614	141.193192918193	0.00858292168903468	3.63309271777285	2	0.00858292168903461	8	4	3	11	6.43524758838562	108	0	2.58320352935878	27.8714285714286	0.375	15	1	29	42.071052631579	3	0.0019786535263191	48.3571428571429	13.5516376954823	36	-0.130952380952381	1	11.9453125	Bacteria	Actinobacteriota	Coriobacteriia	Coriobacteriales	Atopobiaceae	Coriobacteriaceae_UCG-002	Bacteria;Actinobacteriota;Coriobacteriia;Coriobacteriales;Atopobiaceae;Coriobacteriaceae_UCG-002
173	3	0.000639386189258312	108.5	0.000490525970628215	4.48171177794498	2	0.000490525970628188	10	3	2	9	5.18172753242559	20	8	2.09500945831637	25.0428571428571	0.6	12	0.159664183576095	8	30.6656010230179	3	0.000664685009834769	34.9265873015873	13.5516376954823	30	0.0190476190476191	3	5.4736328125	Bacteria	Bacteroidota	Bacteroidia	Bacteroidales	Muribaculaceae	CAG-873	Bacteria;Bacteroidota;Bacteroidia;Bacteroidales;Muribaculaceae;CAG-873
174	3	0.000639386189258312	108.5	0.00049052597062822	4.48171177794498	2	0.000490525970628188	10	3	2	9	5.18172753242559	20	8	2.09500945831637	25.0428571428571	0.6	12	0.159664183576095	8	30.6656010230179	3	0.000664685009834773	34.9265873015873	13.5516376954823	30	0.0190476190476191	3	5.4736328125	Bacteria	Bacteroidota	Bacteroidia	Flavobacteriales	Weeksellaceae	Chryseobacterium	Bacteria;Bacteroidota;Bacteroidia;Flavobacteriales;Weeksellaceae;Chryseobacterium
29	5	0.000878734622144112	1255.78368020868	0.00640276986963794	8.25820649086882	2	0.00640276986963779	8	4	3	18	44.2190244461625	176	7.5	24.4039792071687	51.9142857142857	0.292307692307692	25	0.0987551639829222	28	42.1449912126538	4	0.00172006726785364	49.4583333333333	13.5516376954823	70	0.126262626262626	4	12.51953125	Bacteria	Proteobacteria	Alphaproteobacteria	Sphingomonadales	Sphingomonadaceae	Sphingomonas	Bacteria;Proteobacteria;Alphaproteobacteria;Sphingomonadales;Sphingomonadaceae;Sphingomonas
175	2	0.000786163522012579	91.5179292929293	0.00422672914496761	2.51393442726237	2	0.00422672914496758	10	3.5	2	7	3.11138929879801	27	0	1.334490677262	15.1428571428571	0.5	9	1	17	37.7051886792453	2	0.00129826420702973	42.4892857142857	13.5516376954823	20	-0.266666666666667	1	8.6728515625	Bacteria	Fusobacteriota	Fusobacteriia	Fusobacteriales	Leptotrichiaceae	Sneathia	Bacteria;Fusobacteriota;Fusobacteriia;Fusobacteriales;Leptotrichiaceae;Sneathia
176	3	0.000851788756388416	90.8974206349206	0.0101991615354747	3.4966117737331	2	0.0101991615354746	9	3.33333333333333	2	10	4.79963822168025	112	0	2.05154395897337	26.4571428571429	0.388888888888889	13	1	24	40.8526405451448	3	0.0018205005375935	46.8384920634921	13.5516376954823	32	-0.0166666666666667	1	11.05078125	Bacteria	Actinobacteriota	Coriobacteriia	Coriobacteriales	Eggerthellaceae	CHKCI002	Bacteria;Actinobacteriota;Coriobacteriia;Coriobacteriales;Eggerthellaceae;CHKCI002
177	2	0.00061576354679803	0	0.000919890217924848	3.03699489969702	2	0.000919890217924822	11	3	2	6	1.95807026901845	3	8	1.13797707619069	13.7285714285714	1	8	0.314253343630457	5	29.5326354679803	2	0.000618912457204258	32.4738816738817	13.5516376954823	18	-0.2	2	4.2373046875	Bacteria	Firmicutes	Clostridia	Peptostreptococcales-Tissierellales	Peptostreptococcales-Tissierellales	Parvimonas	Bacteria;Firmicutes;Clostridia;Peptostreptococcales-Tissierellales;Peptostreptococcales-Tissierellales;Parvimonas
19	4	0.000968054211035818	529.837888037889	0.0386399436598192	6.39818855963229	3	0.038639943659819	10	4.75	3	17	31.9809044086157	237	7.66666666666667	15.036173910285	43.4285714285714	0.339285714285714	23	0.314253343630457	46	46.4288480154889	4	0.00258336332846349	53.8214285714286	13.5516376954823	58	-0.0642857142857143	2	15.1708984375	Bacteria	Proteobacteria	Gammaproteobacteria	Pseudomonadales	Moraxellaceae	Acinetobacter	Bacteria;Proteobacteria;Gammaproteobacteria;Pseudomonadales;Moraxellaceae;Acinetobacter
27	5	0.000982318271119843	847.717121767122	0.0860686840752688	7.49867159868352	3	0.0860686840752687	9	4	3	17	36.3911783252922	360	5	19.6443400799233	50.5	0.271428571428571	25	0.314253343630457	46	47.1129666011788	4	0.00258694232434681	54.8253968253968	13.52598564088	70	0.13975468975469	2	15.689453125	Bacteria	Firmicutes	Clostridia	Lachnospirales	Lachnospiraceae	UC5-1-2E3	Bacteria;Firmicutes;Clostridia;Lachnospirales;Lachnospiraceae;UC5-1-2E3
178	5	0.000992063492063492	394.21790986791	0.0503409747171204	7.10763654665706	3	0.0503409747171202	8	4	4	21	22.0169864742181	372	2.5	13.3160275758218	56.1571428571429	0.283333333333333	25	0	43	47.5803571428571	4	0.00311283516647829	55.2047619047619	13.5516376954823	70	0.13015873015873	2	15.890625	Bacteria	Firmicutes	Clostridia	Peptostreptococcales-Tissierellales	Anaerovoracaceae	Anaerovorax	Bacteria;Firmicutes;Clostridia;Peptostreptococcales-Tissierellales;Anaerovoracaceae;Anaerovorax
179	2	0.000793650793650794	21.0385281385281	0.0492279796794608	2.3139163433544	2	0.0492279796794608	10	2	2	6	1.75054159621101	49	0	1.10826876991343	13.7285714285714	0.5	6	1	16	38.0642857142857	2	0.0010598853431502	42.343253968254	13.5516376954823	14	0	1	8.4267578125	Bacteria	Firmicutes	Negativicutes	Veillonellales-Selenomonadales	Veillonellaceae	Anaeroglobus	Bacteria;Firmicutes;Negativicutes;Veillonellales-Selenomonadales;Veillonellaceae;Anaeroglobus
42	5	0.00099502487562189	513.181171606172	0.0327892073863145	6.16376886038046	3	0.0327892073863144	8	3.8	3	19	17.7238105372742	372	0	10.3082567903011	53.3285714285714	0.233333333333333	24	1	49	47.7223880597015	4	0.00303041604118806	55.7761904761905	13.5516376954823	68	0.144444444444444	1	16.3515625	Bacteria	Firmicutes	Clostridia	Lachnospirales	Lachnospiraceae	Frisingicoccus	Bacteria;Firmicutes;Clostridia;Lachnospirales;Lachnospiraceae;Frisingicoccus
180	4	0.000793650793650794	151.096891996892	0.00792524066987484	5.71968275394236	2	0.00792524066987476	10	3.25	3	15	8.03639345031374	84	5.66666666666667	3.9849255129308	40.6	0.375	17	0.159664183576095	18	38.0642857142857	3	0.00172102174075024	44.1698412698413	13.5516376954823	46	0.119047619047619	3	9.62109375	Bacteria	Firmicutes	Clostridia	Peptostreptococcales-Tissierellales	Peptostreptococcales-Tissierellales	Gallicola	Bacteria;Firmicutes;Clostridia;Peptostreptococcales-Tissierellales;Peptostreptococcales-Tissierellales;Gallicola
32	4	0.000957854406130268	318.71616994117	0.0423760595454503	6.51358541623609	3	0.0423760595454504	9	5	4	18	26.6404046721642	231	8	12.9961545498647	44.8428571428571	0.316666666666667	24	0	44	45.9396551724138	4	0.00270009081939696	53.5837301587302	13.5516376954823	60	-0.105555555555556	3	15.107421875	Bacteria	Firmicutes	Clostridia	Lachnospirales	Lachnospiraceae	[Eubacterium]_fissicatena_group	Bacteria;Firmicutes;Clostridia;Lachnospirales;Lachnospiraceae;[Eubacterium]_fissicatena_group
41	3	0.000987166831194472	552.585194394977	0.0907809283515741	3.73196590478859	2	0.0907809283515742	9	4.66666666666667	3	13	18.1187394511942	214	0	6.48418419041599	30.7	0.333333333333333	17	1	45	47.3455083909181	3	0.00224008416280845	53.9003968253968	13.5516376954823	40	-0.194444444444444	1	15.169921875	Bacteria	Firmicutes	Clostridia	Oscillospirales	Ethanoligenenaceae	Acetanaerobacterium	Bacteria;Firmicutes;Clostridia;Oscillospirales;Ethanoligenenaceae;Acetanaerobacterium
181	6	0.00106609808102345	711.094471249363	0.113322846028938	10.4015105583653	3	0.113322846028938	9	4.83333333333333	4	26	60.8666838781978	660	7	44.8967336290972	70.3	0.21969696969697	35	0.314253343630457	60	51.1311300639659	5	0.00374943276546391	60.0206349206349	13.5516376954823	100	0.112121212121212	2	19.009765625	Bacteria	Firmicutes	Clostridia	Lachnospirales	Lachnospiraceae	Catenibacillus	Bacteria;Firmicutes;Clostridia;Lachnospirales;Lachnospiraceae;Catenibacillus
79	2	0.000928505106778087	58.5333083583083	0.0242016497002402	2.97802760256316	2	0.0242016497002402	9	5.5	2	10	5.64613002176566	66	0	1.94110619553205	19.3857142857143	0.5625	13	1	32	44.5320334261838	2	0.00167959366555421	49.9718253968254	13.5516376954823	28	-0.464285714285714	1	12.732421875	Bacteria	Firmicutes	Clostridia	Lachnospirales	Lachnospiraceae	Lactonifactor	Bacteria;Firmicutes;Clostridia;Lachnospirales;Lachnospiraceae;Lactonifactor
11	4	0.000968992248062015	611.578546453546	0.0502599797549325	5.22477733844218	2	0.0502599797549324	8	3.75	3	13	20.1755949676228	210	3.16666666666667	8.55794079065942	37.7714285714286	0.295454545454545	19	0	34	46.4738372093023	3	0.00224270709959751	52.7857142857143	13.5516376954823	50	0.0865800865800866	2	14.25	Bacteria	Firmicutes	Bacilli	Acholeplasmatales	Acholeplasmataceae	Anaeroplasma	Bacteria;Firmicutes;Bacilli;Acholeplasmatales;Acholeplasmataceae;Anaeroplasma
33	4	0.000802568218298555	163.111133311133	0.00788144491930662	5.69581000192267	2	0.00788144491930655	10	3.25	3	15	8.62941511522821	93	5.66666666666667	4.23598175837329	40.6	0.375	17	0	19	38.491974317817	3	0.00176748363308794	44.6519841269841	13.5516376954823	46	0.119047619047619	3	9.8671875	Bacteria	Firmicutes	Negativicutes	Veillonellales-Selenomonadales	Veillonellaceae	Negativicoccus	Bacteria;Firmicutes;Negativicutes;Veillonellales-Selenomonadales;Veillonellaceae;Negativicoccus
182	4	0.000741289844329133	648	0.00185738818412921	6.05235733712551	2	0.00185738818412911	9	3.5	3	13	18.1175015090262	54	6	7.74734762194253	37.7714285714286	0.4375	18	0.314253343630457	15	35.5530022238695	3	0.000984594145224079	41.2214285714286	13.5140070240992	48	0.0793650793650794	2	8.197265625	Bacteria	Actinobacteriota	Actinobacteria	Micrococcales	Bogoriellaceae	Georgenia	Bacteria;Actinobacteriota;Actinobacteria;Micrococcales;Bogoriellaceae;Georgenia
15	4	0.000998003992015968	444.124431124431	0.0227650867531102	5.42201019752029	2	0.0227650867531101	8	4.5	4	17	24.5705587139504	294	3.66666666666667	11.680432800563	43.4285714285714	0.285714285714286	22	0	45	47.8652694610778	4	0.00274874147774803	55.0761904761905	13.5516376954823	56	-0.0555555555555556	2	15.875	Bacteria	Firmicutes	Clostridia	Peptostreptococcales-Tissierellales	Anaerovoracaceae	[Eubacterium]_brachy_group	Bacteria;Firmicutes;Clostridia;Peptostreptococcales-Tissierellales;Anaerovoracaceae;[Eubacterium]_brachy_group
30	4	0.000946073793755913	200.631282606283	0.0300073874091388	5.20937526913252	3	0.0300073874091387	9	3.75	3	16	12.8452160457189	213	3.16666666666667	6.1957049389445	42.0142857142857	0.295454545454545	19	0	35	45.3746452223273	3	0.00243189805870869	52.1075396825397	13.5516376954823	50	0.0436507936507936	2	13.982421875	Bacteria	Firmicutes	Clostridia	Oscillospirales	Ruminococcaceae	Anaerofilum	Bacteria;Firmicutes;Clostridia;Oscillospirales;Ruminococcaceae;Anaerofilum
47	3	0.000710732054015636	108.5	0.00237935874065354	4.4305779612143	2	0.00237935874065351	10	3	2	9	5.18172753242559	20	8	2.09500945831637	25.0428571428571	0.6	12	0.159664183576095	8	34.0874200426439	3	0.00075779860071041	38.209126984127	13.5516376954823	30	0.0190476190476191	3	6.474609375	Bacteria	Firmicutes	Clostridia	Clostridia	Hungateiclostridiaceae	Ruminiclostridium	Bacteria;Firmicutes;Clostridia;Clostridia;Hungateiclostridiaceae;Ruminiclostridium
12	3	0.00104931794333683	595.782493894994	0.0405765825239282	3.88683030616639	2	0.0405765825239281	8	5.66666666666667	3	13	23.5850947570495	214	0	8.23407386522177	30.7	0.333333333333333	20	1	48	50.3263378803778	3	0.00245388325425221	56.7011904761905	13.5516376954823	46	-0.305555555555556	1	16.83203125	Bacteria	Firmicutes	Bacilli	Erysipelotrichales	Erysipelotrichaceae	Merdibacter	Bacteria;Firmicutes;Bacilli;Erysipelotrichales;Erysipelotrichaceae;Merdibacter
183	3	0.000957854406130268	212.5645003145	0.0398904637988698	3.72933200503541	2	0.0398904637988698	9	4.33333333333333	2	11	9.64277951065812	158	0	3.51539398699125	27.8714285714286	0.333333333333333	16	1	37	45.9396551724138	3	0.00208563378380316	52.3218253968254	13.5516376954823	38	-0.127777777777778	1	14.177734375	Bacteria	Firmicutes	Clostridia	Lachnospirales	Lachnospiraceae	CHKCI001	Bacteria;Firmicutes;Clostridia;Lachnospirales;Lachnospiraceae;CHKCI001
31	4	0.0009000900090009	633.389559052059	0.0112860800103081	4.36127455879554	2	0.011286080010308	10	3.25	3	12	11.4014179849805	159	0	4.94850745120072	36.3571428571429	0.25	17	1	31	43.1692169216922	3	0.00238770513242749	50.1892857142857	13.5516376954823	46	0.107142857142857	1	12.9716796875	Bacteria	Firmicutes	Bacilli	Erysipelotrichales	Erysipelatoclostridiaceae	Coprobacillus	Bacteria;Firmicutes;Bacilli;Erysipelotrichales;Erysipelatoclostridiaceae;Coprobacillus
46	4	0.00105596620908131	597.342525263507	0.116485489357239	5.54180709156442	3	0.116485489357239	8	5	4	19	26.1849719097935	372	0	13.1548826173237	46.2571428571429	0.285714285714286	24	1	57	50.6451953537487	4	0.00295978620836711	58.1083333333333	13.5516376954823	60	-0.105555555555556	1	17.83203125	Bacteria	Firmicutes	Clostridia	Lachnospirales	Lachnospiraceae	Oribacterium	Bacteria;Firmicutes;Clostridia;Lachnospirales;Lachnospiraceae;Oribacterium
53	3	0.000936329588014981	472.993962981463	0.0111291706720618	3.41628859718991	2	0.0111291706720617	9	3.66666666666667	2	10	9.89351692243544	104	0	3.45683402946619	26.4571428571429	0.333333333333333	14	1	30	44.9073033707865	3	0.0019633463983807	50.5551587301587	13.5516376954823	34	-0.0642857142857143	1	12.935546875	Bacteria	Firmicutes	Bacilli	Lactobacillales	Lactobacillaceae	Pediococcus	Bacteria;Firmicutes;Bacilli;Lactobacillales;Lactobacillaceae;Pediococcus
72	3	0.000922509225092251	303.232746420246	0.0119190085340574	3.62390766088974	2	0.0119190085340573	9	4	3	12	9.3585276981553	132	0	3.55632417641064	29.2857142857143	0.375	15	1	32	44.2444649446494	3	0.00209067934651702	50.4222222222222	13.5516376954823	36	-0.142857142857143	1	13.03515625	Bacteria	Proteobacteria	Gammaproteobacteria	Burkholderiales	Neisseriaceae	Neisseria	Bacteria;Proteobacteria;Gammaproteobacteria;Burkholderiales;Neisseriaceae;Neisseria
63	4	0.000969932104752667	980.609638509638	0.0656632710007639	4.94743954279958	2	0.0656632710007638	8	4.25	3	16	24.3511501000119	270	0	11.2364333800412	42.0142857142857	0.270833333333333	21	1	42	46.5189136760427	4	0.00228254303771639	53.9035714285714	13.5516376954823	54	-0.0142857142857143	1	15.21484375	Bacteria	Firmicutes	Clostridia	Peptostreptococcales-Tissierellales	Peptostreptococcaceae	Peptostreptococcus	Bacteria;Firmicutes;Clostridia;Peptostreptococcales-Tissierellales;Peptostreptococcaceae;Peptostreptococcus
50	2	0.000734214390602056	30.674358974359	0.00449708628272617	2.5461693460644	2	0.00449708628272613	10	3.5	2	7	2.19052990446053	18	0	1.18908693485767	15.1428571428571	0.5	9	1	14	35.2136563876652	2	0.00119180318179497	39.859126984127	13.5516376954823	20	-0.266666666666667	1	7.5029296875	Bacteria	Firmicutes	Clostridia	Peptostreptococcales-Tissierellales	Peptostreptococcales-Tissierellales	Ezakiella	Bacteria;Firmicutes;Clostridia;Peptostreptococcales-Tissierellales;Peptostreptococcales-Tissierellales;Ezakiella
113	4	0.000750750750750751	171.623926073926	0.00918934397100108	5.23517912813915	2	0.00918934397100099	10	3.25	3	13	6.06464949813623	63	2.83333333333333	3.00025537364145	37.7714285714286	0.392857142857143	17	0	15	36.0067567567568	3	0.00162071884049871	41.9809523809524	13.5516376954823	46	0.107142857142857	2	8.623046875	Bacteria	Firmicutes	Clostridia	Peptostreptococcales-Tissierellales	Peptostreptococcales-Tissierellales	Fenollaria	Bacteria;Firmicutes;Clostridia;Peptostreptococcales-Tissierellales;Peptostreptococcales-Tissierellales;Fenollaria
51	3	0.00089126559714795	317.17268009768	0.0139840010643258	3.37724457049722	2	0.0139840010643257	9	3.33333333333333	2	10	7.4137271521223	118	0	2.77271409928134	26.4571428571429	0.333333333333333	13	1	29	42.7459893048128	3	0.00184383126441255	48.7265873015873	13.5516376954823	32	-0.0166666666666667	1	12.044921875	Bacteria	Campilobacterota	Campylobacteria	Campylobacterales	Campylobacteraceae	Campylobacter	Bacteria;Campilobacterota;Campylobacteria;Campylobacterales;Campylobacteraceae;Campylobacter
184	4	0.000946073793755913	240.458391608392	0.0446584589276045	6.39806301862818	3	0.0446584589276045	10	4.5	3	16	20.0396802377243	201	7.33333333333333	9.34758640288898	42.0142857142857	0.326923076923077	22	0.159664183576095	40	45.3746452223273	4	0.00247569554324187	52.6952380952381	13.5516376954823	56	-0.0420634920634921	3	14.4833984375	Bacteria	Firmicutes	Clostridia	Peptococcales	Peptococcaceae	Peptococcus	Bacteria;Firmicutes;Clostridia;Peptococcales;Peptococcaceae;Peptococcus
18	2	0.000832639467110741	319.129481629482	0.0100970672748711	2.54956939887837	2	0.0100970672748711	10	4	2	7	6.97557494086437	37	0	1.94464577494203	15.1428571428571	0.5	10	1	20	39.9342214820983	2	0.00116343302801082	44.9130952380952	13.5516376954823	22	-0.314285714285714	1	9.88671875	Archaea	Euryarchaeota	Methanobacteria	Methanobacteriales	Methanobacteriaceae	Methanobrevibacter	Archaea;Euryarchaeota;Methanobacteria;Methanobacteriales;Methanobacteriaceae;Methanobrevibacter
185	3	0.00074019245003701	2	0.0022247004335619	5.07616242641327	2	0.00222470043356182	9	4	3	12	4.45108108237014	38	10	2.05772378640052	29.2857142857143	0.571428571428571	15	0.159664183576095	15	35.500370096225	3	0.00115249496756737	40.5547619047619	13.5516376954823	36	-0.130952380952381	3	7.822265625	Bacteria	Actinobacteriota	Actinobacteria	Actinomycetales	Actinomycetaceae	Flaviflexus	Bacteria;Actinobacteriota;Actinobacteria;Actinomycetales;Actinomycetaceae;Flaviflexus
14	1	0.00068870523415978	0	0.00334100193195072	1.59703255429032	1	0.0033410019319507	11	2	1	2	1.16629179508085	0	0	1.00008067567393	1	1	3	0	6	33.0309917355372	1	0.000508646820597568	35.76829004329	13.5516376954823	6	-0.333333333333333	1	5.23486328125	Bacteria	Firmicutes	Clostridia	Oscillospirales	Oscillospiraceae	Pseudoflavonifractor	Bacteria;Firmicutes;Clostridia;Oscillospirales;Oscillospiraceae;Pseudoflavonifractor
44	2	0.00078064012490242	89.4851315351316	0.0547294225553344	2.36755843846598	2	0.0547294225553344	11	2.5	2	6	2.57832104327074	48	0	1.22676769832943	13.7285714285714	0.5	7	1	16	37.440281030445	2	0.00115364380929693	41.9559884559885	13.5516376954823	16	-0.1	1	8.32470703125	Bacteria	Firmicutes	Clostridia	Peptostreptococcales-Tissierellales	Peptostreptococcaceae	Terrisporobacter	Bacteria;Firmicutes;Clostridia;Peptostreptococcales-Tissierellales;Peptostreptococcaceae;Terrisporobacter
59	3	0.00100704934541793	297.226031612231	0.0534359059879666	4.46038317023068	2	0.0534359059879665	9	5.33333333333333	3	12	21.6800647933933	176	6.33333333333333	7.31898564623764	29.2857142857143	0.384615384615385	19	0	40	48.2990936555891	3	0.00222367316078797	54.2861111111111	13.5516376954823	44	-0.264285714285714	2	15.232421875	Bacteria	Actinobacteriota	Coriobacteriia	Coriobacteriales	Atopobiaceae	Olsenella	Bacteria;Actinobacteriota;Coriobacteriia;Coriobacteriales;Atopobiaceae;Olsenella
107	4	0.00102986611740474	962.78969870709	0.0205326242428018	4.77520660834656	2	0.0205326242428017	8	4.5	4	17	26.7562734284612	300	0	12.6702236988322	43.4285714285714	0.25	22	1	50	49.3934088568486	4	0.00289857233802306	56.7178571428571	13.5516376954823	56	-0.0555555555555556	1	16.90234375	Bacteria	Firmicutes	Bacilli	Izemoplasmatales	Izemoplasmatales	Izemoplasmatales	Bacteria;Firmicutes;Bacilli;Izemoplasmatales;Izemoplasmatales;Izemoplasmatales
23	3	0.00099403578528827	305.984230584231	0.0860236598430826	3.93516094779128	2	0.0860236598430827	9	5	3	12	14.3508570271871	194	0	5.08084543263402	29.2857142857143	0.363636363636364	18	1	43	47.6749502982107	3	0.00232447931305543	54.0396825396825	13.5516376954823	42	-0.228571428571429	1	15.197265625	Bacteria	Bacteroidota	Bacteroidia	Bacteroidales	Barnesiellaceae	Coprobacter	Bacteria;Bacteroidota;Bacteroidia;Bacteroidales;Barnesiellaceae;Coprobacter
38	3	0.000801282051282051	46.2607142857143	0.00324852052284016	5.3194800959533	2	0.00324852052284008	8	4.66666666666667	3	12	7.88623274432027	56	11.3333333333333	3.106725441107	29.2857142857143	0.518518518518518	17	0.159664183576095	20	38.4302884615385	3	0.0013545183092695	43.9547619047619	13.5516376954823	40	-0.194444444444444	3	9.4921875	Bacteria	Firmicutes	Bacilli	Staphylococcales	Staphylococcaceae	Staphylococcus	Bacteria;Firmicutes;Bacilli;Staphylococcales;Staphylococcaceae;Staphylococcus
186	4	0.000871080139372822	564.640462315462	0.0072768001396223	5.08999553772661	2	0.00727680013962221	10	3.25	3	15	13.8771757880331	123	2.83333333333333	6.45762587264892	40.6	0.34375	17	0	24	41.7778745644599	3	0.00179529015016637	47.9115079365079	13.5516376954823	46	0.107142857142857	2	11.4775390625	Bacteria	Bacteroidota	Bacteroidia	Bacteroidales	Marinifilaceae	Sanguibacteroides	Bacteria;Bacteroidota;Bacteroidia;Bacteroidales;Marinifilaceae;Sanguibacteroides
187	2	0.00089126559714795	134.366089466089	0.0518406373815404	2.66184268215801	2	0.0518406373815405	9	4.5	2	7	5.67357666482458	60	0	1.73906018488961	15.1428571428571	0.5	11	1	25	42.7459893048128	2	0.00129433964411007	47.7265873015873	13.5516376954823	24	-0.277777777777778	1	11.349609375	Bacteria	Actinobacteriota	Actinobacteria	Corynebacteriales	Corynebacteriaceae	Lawsonella	Bacteria;Actinobacteriota;Actinobacteria;Corynebacteriales;Corynebacteriaceae;Lawsonella
39	3	0.00101317122593718	543.473380323381	0.0608957374058804	3.9258902658237	2	0.0608957374058804	9	5.66666666666667	3	12	21.3666871926228	188	0	7.2232886715167	29.2857142857143	0.333333333333333	20	1	44	48.5927051671732	3	0.00239026223181287	55.2634920634921	13.5516376954823	46	-0.292063492063492	1	16.001953125	Bacteria	Firmicutes	Clostridia	Oscillospirales	[Clostridium]_methylpentosum_group	[Clostridium]_methylpentosum_group	Bacteria;Firmicutes;Clostridia;Oscillospirales;[Clostridium]_methylpentosum_group;[Clostridium]_methylpentosum_group
188	3	0.00074794315632012	159.691891441891	0.00171481674108401	3.95751035016857	2	0.00171481674108394	10	3	3	11	5.09820130771854	30	4	2.19462383180496	27.8714285714286	0.533333333333333	12	0	12	35.8721017202693	3	0.00127501897540118	40.5845238095238	13.5516376954823	30	0	2	7.65625	Bacteria	Bacteroidota	Bacteroidia	Bacteroidales	Rikenellaceae	Rikenella	Bacteria;Bacteroidota;Bacteroidia;Bacteroidales;Rikenellaceae;Rikenella
189	2	0.5	1	0	2.17818355660857	1	0	1	1	1	3	1	0	0	1	9.48571428571429	0	4	1	2	2	1	0.000253369904296872	2	13.5627194270493	10	0.333333333333333	1	2	Bacteria	Firmicutes	Clostridia	Peptostreptococcales-Tissierellales	Anaerovoracaceae	Mogibacterium	Bacteria;Firmicutes;Clostridia;Peptostreptococcales-Tissierellales;Anaerovoracaceae;Mogibacterium
56	3	0.000829875518672199	392.819437969438	0.0150753502754701	3.57456496186801	2	0.01507535027547	10	3.66666666666667	3	11	7.96257942511249	66	0	3.02708505519761	27.8714285714286	0.380952380952381	14	1	20	39.8016597510373	3	0.00157360712231456	45.4944444444444	13.5516376954823	34	-0.0952380952380952	1	10.2607421875	Bacteria	Firmicutes	Clostridia	Peptostreptococcales-Tissierellales	Peptostreptococcales-Tissierellales	Finegoldia	Bacteria;Firmicutes;Clostridia;Peptostreptococcales-Tissierellales;Peptostreptococcales-Tissierellales;Finegoldia
34	4	0.000838926174496644	704.498784548785	0.00900949812103658	4.93183817712188	2	0.0090094981210365	9	2.75	3	12	12.3820657601366	87	2.5	5.32027992418559	36.3571428571429	0.375	15	0	18	40.2357382550336	3	0.00120367836376226	45.7912698412698	13.5140070240992	42	0.19047619047619	2	10.19921875	Bacteria	Actinobacteriota	Actinobacteria	Micrococcales	Micrococcaceae	Rothia	Bacteria;Actinobacteriota;Actinobacteria;Micrococcales;Micrococcaceae;Rothia
64	7	0.00110132158590308	1760.94604885855	0.218950703540099	10.2238632894742	3	0.218950703540099	8	3.85714285714286	3	24	51.6487914652564	696	1.61904761904762	40.3812379449172	74.5428571428571	0.165413533834586	34	0	65	52.8204845814978	4	0.00396833970997055	61.8892857142857	13.5516376954823	110	0.322965922965923	2	20.07421875	Bacteria	Firmicutes	Bacilli	Lactobacillales	Carnobacteriaceae	Granulicatella	Bacteria;Firmicutes;Bacilli;Lactobacillales;Carnobacteriaceae;Granulicatella
190	2	0.000816993464052288	82.5851190476191	0.00510720916583731	2.46128254403133	2	0.0051072091658373	10	3.5	2	6	3.16768938762687	34	0	1.3111374147999	13.7285714285714	0.5	9	1	20	39.1838235294118	2	0.00138785984468673	44.1892857142857	13.5516376954823	20	-0.266666666666667	1	9.541015625	Bacteria	Synergistota	Synergistia	Synergistales	Synergistaceae	Pyramidobacter	Bacteria;Synergistota;Synergistia;Synergistales;Synergistaceae;Pyramidobacter
191	5	0.00102145045965271	1165.8924034299	0.0381444726103322	6.12637207749274	2	0.0381444726103321	8	3.8	3	19	26.4663183297022	380	0	15.1697581805577	53.3285714285714	0.233333333333333	24	1	46	48.9897854954035	4	0.00314548436554818	56.7202380952381	13.5516376954823	68	0.144444444444444	1	16.82421875	Bacteria	Firmicutes	Clostridia	Peptostreptococcales-Tissierellales	Peptostreptococcaceae	Peptoclostridium	Bacteria;Firmicutes;Clostridia;Peptostreptococcales-Tissierellales;Peptostreptococcaceae;Peptoclostridium
22	4	0.000914913083257091	193.330082417582	0.0275743769043535	4.63629354261785	2	0.0275743769043535	9	3.25	2	14	7.91984148976119	216	0	3.83325882478102	39.1857142857143	0.28125	17	1	31	43.8801463860933	3	0.00233656247728827	50.693253968254	13.5516376954823	46	0.138888888888889	1	13.208984375	Bacteria	Firmicutes	Bacilli	Erysipelotrichales	Erysipelotrichaceae	[Clostridium]_innocuum_group	Bacteria;Firmicutes;Bacilli;Erysipelotrichales;Erysipelotrichaceae;[Clostridium]_innocuum_group
76	4	0.00103305785123967	387.39101961831	0.436779625909151	8.77239124183452	3	0.436779625909152	8	5.75	4	21	37.7723741775586	294	9	19.8290849960165	49.0857142857143	0.366666666666667	27	0	50	49.5464876033058	4	0.00293799569282643	56.5297619047619	13.5516376954823	66	-0.168181818181818	3	16.71484375	Bacteria	Firmicutes	Negativicutes	Veillonellales-Selenomonadales	Veillonellaceae	Veillonella	Bacteria;Firmicutes;Negativicutes;Veillonellales-Selenomonadales;Veillonellaceae;Veillonella
36	4	0.000975609756097561	634.801054501055	0.0236287635878322	4.65085522034845	2	0.0236287635878322	9	3.75	3	16	16.6541984109294	279	0	7.86441307244791	42.0142857142857	0.275	19	1	43	46.7912195121951	3	0.00260997010589306	54.0484126984127	13.5516376954823	50	0.0436507936507936	1	15.26953125	Bacteria	Firmicutes	Clostridia	Lachnospirales	Lachnospiraceae	Shuttleworthia	Bacteria;Firmicutes;Clostridia;Lachnospirales;Lachnospiraceae;Shuttleworthia
43	6	0.00116009280742459	1836.18374110235	0.282585934777066	9.70014700002398	3	0.282585934777066	7	5.16666666666667	4	26	81.2218474712089	800	2.46666666666667	59.8179544789557	70.3	0.195652173913043	37	0	81	55.6392111368909	4	0.00415775897441692	64.5142857142857	13.5516376954823	104	0.0895104895104895	2	21.9765625	Bacteria	Firmicutes	Negativicutes	Acidaminococcales	Acidaminococcaceae	Acidaminococcus	Bacteria;Firmicutes;Negativicutes;Acidaminococcales;Acidaminococcaceae;Acidaminococcus
192	4	0.000973709834469328	822.938582713583	0.0259866744549844	4.67810835910151	2	0.0259866744549843	9	4	3	16	19.5028333944849	237	0	9.11239479319781	42.0142857142857	0.25	20	1	42	46.7000973709834	4	0.002554454041718	53.8611111111111	13.5516376954823	52	0.0333333333333333	1	15.119140625	Bacteria	Firmicutes	Clostridia	Oscillospirales	Ruminococcaceae	Caproiciproducens	Bacteria;Firmicutes;Clostridia;Oscillospirales;Ruminococcaceae;Caproiciproducens
66	5	0.000950570342205323	562.524711204974	0.0150543301636316	6.05834433375224	2	0.0150543301636315	8	3.8	4	19	15.3927847132848	256	0	9.01202857374027	53.3285714285714	0.233333333333333	24	1	38	45.5903041825095	4	0.00291136077896641	53.3833333333333	13.5516376954823	68	0.152380952380952	1	14.8359375	Bacteria	Firmicutes	Clostridia	Lachnospirales	Lachnospiraceae	Lachnospiraceae_UCG-008	Bacteria;Firmicutes;Clostridia;Lachnospirales;Lachnospiraceae;Lachnospiraceae_UCG-008
40	3	0.000912408759124088	492.347803585304	0.0149192086347569	3.49600108787272	2	0.0149192086347569	9	4	3	11	11.4536873758576	112	0	4.04168992807561	27.8714285714286	0.333333333333333	15	1	28	43.7600364963504	3	0.00193986545758324	49.6170634920635	13.5516376954823	36	-0.111111111111111	1	12.474609375	Bacteria	Desulfobacterota	Desulfovibrionia	Desulfovibrionales	Desulfovibrionaceae	Desulfovibrio	Bacteria;Desulfobacterota;Desulfovibrionia;Desulfovibrionales;Desulfovibrionaceae;Desulfovibrio
25	2	0.000912408759124088	92.5416666666667	0.017061385778335	2.64765493780824	2	0.0170613857783351	9	4.5	2	8	5.24955772341706	68	0	1.73505249451811	16.5571428571429	0.5	11	1	33	43.7600364963504	2	0.00155116073919127	49.3793650793651	13.5516376954823	24	-0.35	1	12.47265625	Bacteria	Actinobacteriota	Coriobacteriia	Coriobacteriales	Eggerthellaceae	Gordonibacter	Bacteria;Actinobacteriota;Coriobacteriia;Coriobacteriales;Eggerthellaceae;Gordonibacter
86	4	0.000868809730668983	292.032215007215	0.00669506432485387	4.20782519599916	2	0.00669506432485379	10	2.75	2	11	5.99525975203026	138	0	2.82504180405248	34.9428571428571	0.25	15	1	25	41.6689834926151	3	0.00211932260746427	48.1722222222222	13.5516376954823	42	0.202380952380952	1	11.7314453125	Bacteria	Firmicutes	Clostridia	Oscillospirales	Butyricicoccaceae	UCG-009	Bacteria;Firmicutes;Clostridia;Oscillospirales;Butyricicoccaceae;UCG-009
16	5	0.00103626943005181	951.830268342768	0.0856479874237515	6.55852803462362	3	0.0856479874237515	8	4	3	18	36.2422629752729	488	2.5	20.085926642619	51.9142857142857	0.226666666666667	25	0	53	49.700518134715	3	0.00310493395961824	57.6119047619048	13.5516376954823	70	0.131818181818182	2	17.4375	Bacteria	Firmicutes	Clostridia	Oscillospirales	Ruminococcaceae	DTU089	Bacteria;Firmicutes;Clostridia;Oscillospirales;Ruminococcaceae;DTU089
67	4	0.00107296137339056	1053.16734099234	0.0333263741423112	4.56124047116251	2	0.0333263741423112	7	3.75	3	16	23.545301444997	339	0	10.8833925738463	42.0142857142857	0.25	19	1	53	51.4603004291845	3	0.00272677933084116	57.9	13.5516376954823	50	0.0571428571428571	1	17.4609375	Bacteria	Firmicutes	Clostridia	Lachnospirales	Lachnospiraceae	Lachnospiraceae_NK4A136_group	Bacteria;Firmicutes;Clostridia;Lachnospirales;Lachnospiraceae;Lachnospiraceae_NK4A136_group
65	2	0.000909090909090909	71.4702380952381	0.0155673489789221	2.73187200577714	2	0.0155673489789221	9	5	2	8	5.19787957320573	61	0	1.72613040056551	16.5571428571429	0.5	12	1	29	43.6009090909091	2	0.00159371420747083	48.9460317460317	13.5516376954823	26	-0.416666666666667	1	12.12109375	Bacteria	Firmicutes	Clostridia	Lachnospirales	Lachnospiraceae	Marvinbryantia	Bacteria;Firmicutes;Clostridia;Lachnospirales;Lachnospiraceae;Marvinbryantia
193	3	0.000973709834469328	130.404712034836	0.166275855849813	3.74187239837327	3	0.166275855849813	10	4	3	13	9.19125943883325	214	0	3.62631926551222	30.7	0.333333333333333	15	1	42	46.7000973709834	3	0.00220084156493037	53.0996031746032	13.5516376954823	36	-0.111111111111111	1	14.6416015625	Bacteria	Firmicutes	Clostridia	Lachnospirales	Lachnospiraceae	Lachnospiraceae_UCG-010	Bacteria;Firmicutes;Clostridia;Lachnospirales;Lachnospiraceae;Lachnospiraceae_UCG-010
98	6	0.00105485232067511	276.675802055926	0.834618641621288	20.4529857129344	3	0.834618641621289	9	6.33333333333333	5	32	66.9625398577747	530	14.6666666666667	55.2035184504199	78.7857142857143	0.287878787878788	44	0.0501750035468149	57	50.5917721518987	5	0.00377534458036237	59.4015873015873	13.5516376954823	118	-0.0119547119547119	6	18.587890625	Bacteria	Fusobacteriota	Fusobacteriia	Fusobacteriales	Fusobacteriaceae	Fusobacterium	Bacteria;Fusobacteriota;Fusobacteriia;Fusobacteriales;Fusobacteriaceae;Fusobacterium
37	6	0.00108225108225108	1071.99958417187	0.0748574579445616	8.61341651024722	3	0.0748574579445616	8	4.33333333333333	4	24	43.5064095342115	575	2.13333333333333	30.9166389663124	67.4714285714286	0.192982456140351	32	0	59	51.9058441558442	4	0.00370149855314564	60.5083333333333	13.5516376954823	94	0.187373737373737	2	19.24609375	Bacteria	Firmicutes	Bacilli	Staphylococcales	Gemellaceae	Gemella	Bacteria;Firmicutes;Bacilli;Staphylococcales;Gemellaceae;Gemella
68	2	0.000868809730668983	8.6741452991453	0.0186544172374194	2.57024553944439	2	0.0186544172374194	10	3.5	2	7	2.5307809054225	44	0	1.24281258418146	15.1428571428571	0.5	9	1	21	41.6689834926151	2	0.00145113351310925	46.3269841269841	13.5516376954823	20	-0.266666666666667	1	10.4892578125	Bacteria	Firmicutes	Bacilli	Lactobacillales	Streptococcaceae	Lactococcus	Bacteria;Firmicutes;Bacilli;Lactobacillales;Streptococcaceae;Lactococcus
71	4	0.00101010101010101	547.510961991225	0.0346590340810262	4.78643585275433	2	0.0346590340810262	8	4	3	17	15.8994692832625	246	0	7.75376966397232	43.4285714285714	0.272727272727273	20	1	45	48.4454545454545	4	0.00273242199929048	55.1535714285714	13.5516376954823	52	0.00793650793650794	1	15.78515625	Bacteria	Firmicutes	Clostridia	Oscillospirales	Ruminococcaceae	Negativibacillus	Bacteria;Firmicutes;Clostridia;Oscillospirales;Ruminococcaceae;Negativibacillus
74	3	0.000822368421052632	178.512481037481	0.00743483646972434	3.31360858342598	2	0.0074348364697243	10	3	2	10	4.32804793924165	70	0	1.92144248224334	26.4571428571429	0.333333333333333	12	1	24	39.4416118421053	3	0.00177181107172853	45.2380952380952	13.5516376954823	30	0.0190476190476191	1	10.2021484375	Bacteria	Firmicutes	Bacilli	Erysipelotrichales	Erysipelatoclostridiaceae	Erysipelatoclostridiaceae	Bacteria;Firmicutes;Bacilli;Erysipelotrichales;Erysipelatoclostridiaceae;Erysipelatoclostridiaceae
138	3	0.000750187546886722	285.734188034188	0.00256180998904334	3.03059708326498	2	0.00256180998904323	11	1.66666666666667	2	7	2.35363681180033	36	0	1.31603150920785	22.2142857142857	0.333333333333333	8	1	11	35.9797449362341	2	0.000932745500622973	40.3924963924964	13.5384495603825	22	0.3	1	7.45458984375	Bacteria	Firmicutes	Clostridia	Lachnospirales	Defluviitaleaceae	Defluviitaleaceae_UCG-011	Bacteria;Firmicutes;Clostridia;Lachnospirales;Defluviitaleaceae;Defluviitaleaceae_UCG-011
194	3	0.000924214417744917	650.484498834499	0.0282356818451351	3.43797725054617	2	0.0282356818451351	8	3.66666666666667	3	12	12.8431125261178	134	0	4.62042137217249	29.2857142857143	0.333333333333333	14	1	32	44.326247689464	3	0.00181636794544148	50.2559523809524	13.5516376954823	34	-0.0952380952380952	1	12.87109375	Bacteria	Firmicutes	Bacilli	Lactobacillales	Leuconostocaceae	Leuconostoc	Bacteria;Firmicutes;Bacilli;Lactobacillales;Leuconostocaceae;Leuconostoc
121	6	0.00104384133611691	1822.7301957302	0.0869259966384321	9.53991327317651	3	0.0869259966384319	9	4.83333333333333	4	21	69.784337821624	430	4.66666666666667	46.3604788105855	63.2285714285714	0.196969696969697	35	0	51	50.0636743215031	4	0.00317283000109363	59.1099206349206	13.4913808776014	100	0.117482517482517	3	18.419921875	Bacteria	Firmicutes	Clostridia	Oscillospirales	Ruminococcaceae	Phocea	Bacteria;Firmicutes;Clostridia;Oscillospirales;Ruminococcaceae;Phocea
104	3	0.00102774922918808	196.074432179672	0.0694726552356771	3.72921579491073	3	0.0694726552356771	9	4.66666666666667	3	12	13.5984433422845	260	0	4.85107880857803	29.2857142857143	0.333333333333333	17	1	49	49.2918807810894	3	0.00229878598516743	55.7301587301587	13.5516376954823	40	-0.180952380952381	1	16.259765625	Bacteria	Firmicutes	Clostridia	Oscillospirales	Oscillospiraceae	Colidextribacter	Bacteria;Firmicutes;Clostridia;Oscillospirales;Oscillospiraceae;Colidextribacter
78	6	0.00091324200913242	971.239485514485	0.00817756914520006	10.0851361715836	2	0.00817756914519985	8	3.83333333333333	3	22	34.0796968110172	225	5.8	23.3082633299745	64.6428571428571	0.261904761904762	29	0	32	43.8	4	0.00224112635289426	51.675	13.5516376954823	88	0.23030303030303	3	13.73046875	Bacteria	Proteobacteria	Gammaproteobacteria	Aeromonadales	Succinivibrionaceae	Succinivibrio	Bacteria;Proteobacteria;Gammaproteobacteria;Aeromonadales;Succinivibrionaceae;Succinivibrio
126	3	0.000945179584120983	374.857772782773	0.0115483435039405	3.51724566237806	2	0.0115483435039404	8	4	3	12	10.7985310834005	148	0	3.99606194712892	29.2857142857143	0.333333333333333	15	1	36	45.3317580340265	3	0.0021329369526463	51.5261904761905	13.5516376954823	36	-0.130952380952381	1	13.671875	Bacteria	Firmicutes	Negativicutes	Veillonellales-Selenomonadales	Veillonellaceae	Megasphaera	Bacteria;Firmicutes;Negativicutes;Veillonellales-Selenomonadales;Veillonellaceae;Megasphaera
100	4	0.001	539.375015981324	0.20587413886088	5.14343605932241	2	0.20587413886088	8	4.25	3	16	18.4871753992445	297	0	8.66743690287115	42.0142857142857	0.270833333333333	21	1	46	47.961	3	0.00278908260718703	55.1107142857143	13.5516376954823	54	0.00324675324675325	1	15.87890625	Bacteria	Firmicutes	Clostridia	Oscillospirales	Oscillospiraceae	UCG-003	Bacteria;Firmicutes;Clostridia;Oscillospirales;Oscillospiraceae;UCG-003
127	7	0.00112994350282486	1218.19517364139	0.601273339098201	16.4550344336673	3	0.601273339098201	8	5.57142857142857	4	30	100	780	8.76190476190476	86.7254538827303	83.0285714285714	0.201058201058201	46	0.159664183576095	71	54.1932203389831	5	0.00436819411696221	63.7464285714286	13.5516376954823	134	0.145188145188145	3	21.39453125	Bacteria	Bacteroidota	Bacteroidia	Bacteroidales	Prevotellaceae	Paraprevotella	Bacteria;Bacteroidota;Bacteroidia;Bacteroidales;Prevotellaceae;Paraprevotella
118	3	0.000947867298578199	338.467475117475	0.0401506278441745	3.86902455804858	2	0.0401506278441745	9	4.33333333333333	3	13	10.9234698331313	136	0	4.18083446146492	30.7	0.37037037037037	16	1	33	45.460663507109	3	0.00221383885319874	51.5325396825397	13.5516376954823	38	-0.178571428571429	1	13.619140625	Bacteria	Firmicutes	Negativicutes	Veillonellales-Selenomonadales	Veillonellaceae	Dialister	Bacteria;Firmicutes;Negativicutes;Veillonellales-Selenomonadales;Veillonellaceae;Dialister
195	3	0.000763358778625954	73.8687645687646	0.00215464251043224	4.5261607413009	2	0.0021546425104322	11	3.33333333333333	3	12	5.67993294888235	38	8.66666666666667	2.43298164055554	29.2857142857143	0.555555555555556	13	0.159664183576095	13	36.6114503816794	3	0.00122156555579592	41.3996392496393	13.5516376954823	32	-0.0476190476190476	3	8.02587890625	Bacteria	Proteobacteria	Gammaproteobacteria	Burkholderiales	Oxalobacteraceae	Oxalobacter	Bacteria;Proteobacteria;Gammaproteobacteria;Burkholderiales;Oxalobacteraceae;Oxalobacter
99	3	0.000901713255184851	55.5696331446331	0.332205457726969	5.64422040703641	2	0.332205457726969	10	5	3	13	10.8582686100696	130	6	4.1599622457679	30.7	0.466666666666667	18	0	31	43.2470694319207	3	0.00206626383568119	49.5138888888889	13.5516376954823	42	-0.199134199134199	2	12.5556640625	Bacteria	Actinobacteriota	Coriobacteriia	Coriobacteriales	Eggerthellaceae	Adlercreutzia	Bacteria;Actinobacteriota;Coriobacteriia;Coriobacteriales;Eggerthellaceae;Adlercreutzia
26	3	0.000801282051282051	201.585181485181	0.00585378569905278	4.15317068661488	2	0.00585378569905273	9	3.66666666666667	3	12	7.70652284249296	48	4.66666666666667	3.05184693705953	29.2857142857143	0.476190476190476	14	0.314253343630457	17	38.4302884615385	3	0.00160444415268823	43.5988095238095	13.5516376954823	34	-0.0952380952380952	2	9.173828125	Bacteria	Actinobacteriota	Actinobacteria	Corynebacteriales	Corynebacteriaceae	Corynebacterium	Bacteria;Actinobacteriota;Actinobacteria;Corynebacteriales;Corynebacteriaceae;Corynebacterium
77	4	0.00100300902708124	849.210553129361	0.0398978424881864	4.82140814865231	2	0.0398978424881864	9	4	3	16	20.2814289712487	252	0	9.45349607618674	42.0142857142857	0.272727272727273	20	1	48	48.1053159478435	3	0.00259350400153958	55.3075396825397	13.5516376954823	52	0.0214285714285714	1	16.021484375	Bacteria	Firmicutes	Bacilli	Erysipelotrichales	Erysipelotrichaceae	Faecalitalea	Bacteria;Firmicutes;Bacilli;Erysipelotrichales;Erysipelotrichaceae;Faecalitalea
35	5	0.00100502512562814	675.505661005661	0.0197389130551705	6.44023619888427	2	0.0197389130551704	7	3.8	3	20	25.0421551804237	356	2.4	14.7326464772967	54.7428571428571	0.228571428571429	24	0	48	48.2020100502513	4	0.00313409366286801	56.047619047619	13.5516376954823	68	0.144444444444444	2	16.4609375	Bacteria	Firmicutes	Clostridia	Oscillospirales	Oscillospiraceae	UCG-007	Bacteria;Firmicutes;Clostridia;Oscillospirales;Oscillospiraceae;UCG-007
80	5	0.000978473581213307	1099.52382894883	0.0159883966508135	6.83939768944225	2	0.0159883966508133	8	4.4	4	19	34.956765894294	276	2.7	19.8910948518172	53.3285714285714	0.223529411764706	27	0	45	46.9285714285714	4	0.00300370430928805	55.2738095238095	13.5516376954823	74	0.0762626262626263	2	16.09375	Bacteria	Actinobacteriota	Coriobacteriia	Coriobacteriales	Eggerthellaceae	Enterorhabdus	Bacteria;Actinobacteriota;Coriobacteriia;Coriobacteriales;Eggerthellaceae;Enterorhabdus
196	4	0.000989119683481701	735.407918470418	0.0462766043261093	4.67264183025772	2	0.0462766043261092	7	4	3	14	18.4437898289936	243	0	8.13338215310687	39.1857142857143	0.25	20	1	41	47.4391691394659	3	0.00246989869295847	54.3380952380952	13.5516376954823	52	0.0508658008658009	1	15.3359375	Bacteria	Firmicutes	Bacilli	Lactobacillales	Leuconostocaceae	Weissella	Bacteria;Firmicutes;Bacilli;Lactobacillales;Leuconostocaceae;Weissella
114	2	0.000904977375565611	95.3448412698413	0.0169771228936064	2.67842496713436	2	0.0169771228936064	9	4.5	2	8	5.10404690022897	62	0	1.70993044138161	16.5571428571429	0.5	11	1	27	43.4036199095023	2	0.00157451790076771	48.5587301587302	13.5516376954823	24	-0.380952380952381	1	11.853515625	Bacteria	Firmicutes	Clostridia	Oscillospirales	Oscillospirales	Hydrogenoanaerobacterium	Bacteria;Firmicutes;Clostridia;Oscillospirales;Oscillospirales;Hydrogenoanaerobacterium
197	4	0.00103305785123967	803.089828227329	0.0472082592820819	5.13564060999706	2	0.0472082592820818	8	4.5	3	18	24.0693333357041	297	0	11.7939403905793	44.8428571428571	0.269230769230769	22	1	50	49.5464876033058	4	0.0027994413495803	56.7238095238095	13.5516376954823	56	-0.0324675324675325	1	16.875	Bacteria	Actinobacteriota	Coriobacteriia	Coriobacteriales	Coriobacteriaceae	Collinsella	Bacteria;Actinobacteriota;Coriobacteriia;Coriobacteriales;Coriobacteriaceae;Collinsella
198	5	0.00107991360691145	946.877547894939	0.0774470732685209	6.436223881203	3	0.0774470732685208	7	4.6	3	20	33.2246385577108	484	0	19.4034008429178	54.7428571428571	0.211764705882353	28	1	60	51.7937365010799	4	0.00329839539847152	59.9285714285714	13.5516376954823	76	0.0841991341991342	1	18.953125	Bacteria	Proteobacteria	Gammaproteobacteria	Enterobacterales	Enterobacteriaceae	Escherichia-Shigella	Bacteria;Proteobacteria;Gammaproteobacteria;Enterobacterales;Enterobacteriaceae;Escherichia-Shigella
123	6	0.0010351966873706	324.758796778594	0.717106980891856	16.63293170168	3	0.717106980891856	9	5.5	4	30	46.4738449432373	505	7.8	37.0297184890276	75.9571428571429	0.287037037037037	39	0	50	49.6490683229814	4	0.00373662804218592	58.1134920634921	13.5516376954823	108	0.0746031746031746	4	17.689453125	Bacteria	Proteobacteria	Gammaproteobacteria	Pasteurellales	Pasteurellaceae	Haemophilus	Bacteria;Proteobacteria;Gammaproteobacteria;Pasteurellales;Pasteurellaceae;Haemophilus
133	7	0.00109170305676856	1150.87288927365	0.591309427419085	14.5512273164372	3	0.591309427419086	9	5.14285714285714	4	30	55.7998923011601	636	2.04761904761905	48.4583734278514	83.0285714285714	0.201298701298701	43	0.314253343630457	63	52.3591703056769	4	0.00425498413765212	62.0325396825397	13.5516376954823	128	0.175491175491175	2	20.275390625	Bacteria	Firmicutes	Clostridia	Lachnospirales	Lachnospiraceae	[Ruminococcus]_gnavus_group	Bacteria;Firmicutes;Clostridia;Lachnospirales;Lachnospiraceae;[Ruminococcus]_gnavus_group
199	1	0.000726744186046512	0	0.0025983934217136	1.6501723923816	1	0.00259839342171356	9	3	1	3	1.33307407719917	0	0	1.00700725923424	2.41428571428571	1	4	0	9	34.8553779069767	1	0.000679236669955668	37.8579365079365	13.5516376954823	8	-0.5	1	6.158203125	Bacteria	Firmicutes	Clostridia	Lachnospirales	Lachnospiraceae	Lachnospiraceae_UCG-003	Bacteria;Firmicutes;Clostridia;Lachnospirales;Lachnospiraceae;Lachnospiraceae_UCG-003
94	4	0.00092678405931418	482.827904040404	0.0166781145867688	5.26129405391103	2	0.0166781145867687	8	4	3	15	17.7732657883291	174	3.33333333333333	8.10703901427747	40.6	0.291666666666667	20	0	36	44.4494902687674	4	0.00239383578758473	51.4321428571429	13.5516376954823	52	0.00793650793650794	2	13.67578125	Bacteria	Firmicutes	Bacilli	Erysipelotrichales	Erysipelatoclostridiaceae	Catenibacterium	Bacteria;Firmicutes;Bacilli;Erysipelotrichales;Erysipelatoclostridiaceae;Catenibacterium
58	4	0.000847457627118644	298.594776057276	0.0189942832661742	5.31686899761606	2	0.0189942832661742	9	3.5	3	15	11.0082552115835	135	3	5.24306581353199	40.6	0.375	18	0	25	40.6449152542373	3	0.00179670650519702	47.1043650793651	13.5516376954823	48	0.0714285714285714	2	11.1953125	Bacteria	Firmicutes	Clostridia	Peptostreptococcales-Tissierellales	Peptostreptococcales-Tissierellales	Anaerococcus	Bacteria;Firmicutes;Clostridia;Peptostreptococcales-Tissierellales;Peptostreptococcales-Tissierellales;Anaerococcus
88	4	0.000865051903114187	305.590032190032	0.00710622537844733	4.52490386274781	2	0.00710622537844724	9	3.25	3	15	7.42513516217486	135	0	3.72614877694445	40.6	0.28125	17	1	28	41.4887543252595	3	0.00226302982781501	48.1813492063492	13.5516376954823	46	0.126984126984127	1	11.818359375	Bacteria	Firmicutes	Clostridia	Lachnospirales	Lachnospiraceae	Butyrivibrio	Bacteria;Firmicutes;Clostridia;Lachnospirales;Lachnospiraceae;Butyrivibrio
89	5	0.00108813928182807	582.502195429369	0.222717126203761	7.74424834587486	3	0.222717126203761	9	5.4	4	21	47.1232935378415	604	3.2	28.0175488353559	56.1571428571429	0.228571428571429	32	0	69	52.1882480957563	5	0.00360508466875322	60.9801587301587	13.5516376954823	84	-0.0292929292929293	2	19.783203125	Bacteria	Actinobacteriota	Coriobacteriia	Coriobacteriales	Eggerthellaceae	Eggerthella	Bacteria;Actinobacteriota;Coriobacteriia;Coriobacteriales;Eggerthellaceae;Eggerthella
115	8	0.0010752688172043	685.556761555363	0.976811676642796	27.1260328858	3	0.976811676642797	9	5.75	5	37	95.9256082589068	812	11.5714285714286	100	100	0.225	54	0.0387870074129426	62	51.5709677419355	5	0.00436534457015135	61.8015873015873	13.5516376954823	164	0.182367632367632	7	20.087890625	Bacteria	Firmicutes	Clostridia	Oscillospirales	[Eubacterium]_coprostanoligenes_group	[Eubacterium]_coprostanoligenes_group	Bacteria;Firmicutes;Clostridia;Oscillospirales;[Eubacterium]_coprostanoligenes_group;[Eubacterium]_coprostanoligenes_group
200	4	0.00099601593625498	650.808060900452	0.0180881994549375	4.34413024836972	2	0.0180881994549374	8	3.25	3	14	12.7722107621764	216	0	5.81595444750451	39.1857142857143	0.25	17	1	36	47.7699203187251	3	0.00247863359160572	53.8559523809524	13.5516376954823	46	0.119047619047619	1	14.82421875	Bacteria	Firmicutes	Clostridia	Peptostreptococcales-Tissierellales	Anaerovoracaceae	Family_XIII_UCG-001	Bacteria;Firmicutes;Clostridia;Peptostreptococcales-Tissierellales;Anaerovoracaceae;Family_XIII_UCG-001
112	2	0.000886524822695035	379.772594072594	0.013612962477119	2.67436043851729	2	0.013612962477119	9	5	2	8	10.3138800553833	45	0	2.60939415472257	16.5571428571429	0.5	12	1	23	42.5186170212766	2	0.00132779732299848	47.4944444444444	13.5516376954823	26	-0.416666666666667	1	11.205078125	Bacteria	Actinobacteriota	Actinobacteria	Actinomycetales	Actinomycetaceae	Actinomyces	Bacteria;Actinobacteriota;Actinobacteria;Actinomycetales;Actinomycetaceae;Actinomyces
48	5	0.00101522842639594	767.83556998557	0.0268709956222182	6.35623230079001	2	0.026870995622218	9	4.4	4	22	25.4423250198483	380	0	15.6825390216976	57.5714285714286	0.226666666666667	27	1	56	48.6913705583756	4	0.003298480531303	57.3515873015873	13.5516376954823	74	0.0666666666666667	1	17.462890625	Bacteria	Firmicutes	Bacilli	RF39	RF39	RF39	Bacteria;Firmicutes;Bacilli;RF39;RF39;RF39
117	6	0.00109769484083425	1167.90480907981	0.0529576412431176	7.52918077196625	3	0.0529576412431175	8	4	4	24	36.6105145618586	685	0	26.0650390463386	67.4714285714286	0.176470588235294	30	1	63	52.6465422612514	4	0.00377430364584081	61.2404761904762	13.5516376954823	90	0.213636363636364	1	19.7265625	Bacteria	Firmicutes	Clostridia	Lachnospirales	Lachnospiraceae	Lachnospiraceae_UCG-001	Bacteria;Firmicutes;Clostridia;Lachnospirales;Lachnospiraceae;Lachnospiraceae_UCG-001
108	7	0.00113122171945701	1315.29132118872	0.105202102508959	9.25048653383081	3	0.105202102508959	8	4	3	26	45.5539498685211	936	0	36.9584562209507	77.3714285714286	0.15	35	1	75	54.2545248868778	4	0.00424257078944012	63.8642857142857	13.5516376954823	112	0.287179487179487	1	21.5	Bacteria	Firmicutes	Clostridia	Lachnospirales	Lachnospiraceae	Eisenbergiella	Bacteria;Firmicutes;Clostridia;Lachnospirales;Lachnospiraceae;Eisenbergiella
85	3	0.000803212851405623	73.1836441336441	0.00354205349895428	4.32545361137064	2	0.00354205349895417	10	3.66666666666667	3	12	5.82560135210428	66	4.66666666666667	2.4774647991045	29.2857142857143	0.476190476190476	14	0	19	38.5228915662651	3	0.00155585940197223	44.0039682539683	13.5516376954823	34	-0.0952380952380952	2	9.4951171875	Bacteria	Firmicutes	Negativicutes	Veillonellales-Selenomonadales	Selenomonadaceae	Mitsuokella	Bacteria;Firmicutes;Negativicutes;Veillonellales-Selenomonadales;Selenomonadaceae;Mitsuokella
93	2	0.000859106529209622	42.3755952380952	0.00661135919044702	2.7433062277783	2	0.006611359190447	8	4.5	2	8	3.79885629498804	48	0	1.48459278594321	16.5571428571429	0.583333333333333	11	1	24	41.2036082474227	2	0.00150139017381035	46.3833333333333	13.5516376954823	24	-0.380952380952381	1	10.7109375	Bacteria	Firmicutes	Clostridia	Oscillospirales	Ruminococcaceae	Candidatus_Soleaferrea	Bacteria;Firmicutes;Clostridia;Oscillospirales;Ruminococcaceae;Candidatus_Soleaferrea
103	5	0.00101317122593718	676.032947607948	0.36652897630418	8.04206451479731	3	0.366528976304181	9	4.4	3	22	31.3075509664752	400	2.7	19.2035403552723	57.5714285714286	0.2375	27	0	53	48.5927051671732	4	0.00323615474356201	56.9694444444444	13.5516376954823	74	0.111782661782662	2	17.154296875	Bacteria	Firmicutes	Clostridia	Oscillospirales	Oscillospiraceae	UCG-005	Bacteria;Firmicutes;Clostridia;Oscillospirales;Oscillospiraceae;UCG-005
147	3	0.000911577028258888	166.96911976912	0.0155671321748415	3.412983959406	2	0.0155671321748414	8	3.33333333333333	2	11	5.72118737214914	116	0	2.37567944670552	27.8714285714286	0.333333333333333	13	1	28	43.7201458523245	3	0.00188390852170534	49.2845238095238	13.5516376954823	32	-0.0166666666666667	1	12.21484375	Bacteria	Firmicutes	Clostridia	Peptostreptococcales-Tissierellales	Peptostreptococcaceae	Intestinibacter	Bacteria;Firmicutes;Clostridia;Peptostreptococcales-Tissierellales;Peptostreptococcaceae;Intestinibacter
81	2	0.000781860828772478	94.411544011544	0.0150194692381468	2.43651006872319	2	0.0150194692381468	10	3	2	7	2.78643426348172	30	0	1.28318026164517	15.1428571428571	0.5	8	1	15	37.4988272087568	2	0.00120907479149609	42.2575396825397	13.5516376954823	18	-0.166666666666667	1	8.55078125	Bacteria	Firmicutes	Bacilli	Erysipelotrichales	Erysipelotrichaceae	Turicibacter	Bacteria;Firmicutes;Bacilli;Erysipelotrichales;Erysipelotrichaceae;Turicibacter
110	5	0.000972762645914397	393.113597513598	0.0501367395906087	7.82656100322337	3	0.0501367395906088	9	4.4	4	21	26.9364744546157	316	5.4	16.1967362737022	56.1571428571429	0.266666666666667	27	0.159664183576095	45	46.6546692607004	4	0.00306027256047352	54.8253968253968	13.5516376954823	74	0.0707070707070707	3	15.806640625	Bacteria	Firmicutes	Clostridia	Oscillospirales	Oscillospiraceae	Flavonifractor	Bacteria;Firmicutes;Clostridia;Oscillospirales;Oscillospiraceae;Flavonifractor
96	5	0.00104384133611691	539.489342601843	0.0396662814296953	6.67366903690743	3	0.0396662814296952	8	4.2	4	22	28.8997770264275	448	2.6	17.7581100630719	57.5714285714286	0.225	26	0	55	50.0636743215031	4	0.00316375813864895	57.977380952381	13.5516376954823	72	0.0984848484848485	2	17.66796875	Bacteria	Firmicutes	Clostridia	Lachnospirales	Lachnospiraceae	Moryella	Bacteria;Firmicutes;Clostridia;Lachnospirales;Lachnospiraceae;Moryella
134	3	0.00100908173562059	255.894183594183	0.0735880301150603	3.71091129850726	3	0.0735880301150603	9	4.66666666666667	3	13	13.2818414465815	220	0	4.93579638853011	30.7	0.333333333333333	17	1	43	48.3965691220989	3	0.00229106564315415	54.6515873015873	13.5516376954823	40	-0.194444444444444	1	15.533203125	Bacteria	Firmicutes	Clostridia	Oscillospirales	Ruminococcaceae	Incertae_Sedis	Bacteria;Firmicutes;Clostridia;Oscillospirales;Ruminococcaceae;Incertae_Sedis
111	5	0.00111982082866741	626.692340077239	0.320456192698376	8.4576600752558	3	0.320456192698376	8	5.8	4	24	52.8421648081453	616	3.4	33.6607707208873	60.4	0.236363636363636	34	0	72	53.7077267637178	5	0.00365616696460483	62.2416666666667	13.5516376954823	88	-0.0602952602952603	2	20.55859375	Bacteria	Firmicutes	Clostridia	Oscillospirales	Oscillospiraceae	Oscillibacter	Bacteria;Firmicutes;Clostridia;Oscillospirales;Oscillospiraceae;Oscillibacter
129	4	0.000927643784786642	470.918131868132	0.0105713157209807	5.43538830686442	2	0.0105713157209806	9	4.25	3	17	18.6071192206587	171	3.5	8.97991653755178	43.4285714285714	0.288461538461538	21	0.314253343630457	38	44.4907235621521	4	0.00243729061590325	51.6968253968254	13.5516376954823	54	-0.0198412698412698	2	13.892578125	Bacteria	Firmicutes	Bacilli	Erysipelotrichales	Erysipelotrichaceae	Holdemanella	Bacteria;Firmicutes;Bacilli;Erysipelotrichales;Erysipelotrichaceae;Holdemanella
57	1	0.00062111801242236	0	0.000941903448701015	1.65129539070411	1	0.000941903448701002	12	3	1	3	1.33307407719917	0	0	1.00700725923424	2.41428571428571	1	4	0	7	29.7894409937888	1	0.000598655456459292	32.7512265512266	13.5516376954823	8	-0.5	1	4.437255859375	Bacteria	Bacteroidota	Bacteroidia	Bacteroidales	Porphyromonadaceae	Porphyromonas	Bacteria;Bacteroidota;Bacteroidia;Bacteroidales;Porphyromonadaceae;Porphyromonas
125	2	0.000860585197934596	32.7389804639805	0.0113895237260326	2.61117200760855	2	0.0113895237260326	9	3.5	2	7	2.9281447721616	49	0	1.30555635774277	15.1428571428571	0.625	9	1	21	41.2745266781411	2	0.00139085803906328	45.9313492063492	13.5516376954823	20	-0.266666666666667	1	10.302734375	Bacteria	Firmicutes	Clostridia	Oscillospirales	Ruminococcaceae	Paludicola	Bacteria;Firmicutes;Clostridia;Oscillospirales;Ruminococcaceae;Paludicola
201	6	0.00111607142857143	908.736092108374	0.12875706679575	8.2805130246706	3	0.12875706679575	8	4	4	23	44.6381972386174	805	2	31.0690872907102	66.0571428571428	0.196078431372549	30	0	69	53.5279017857143	4	0.00382905814087495	61.8654761904762	13.5516376954823	90	0.208080808080808	2	20.11328125	Bacteria	Firmicutes	Clostridia	Oscillospirales	Ruminococcaceae	UBA1819	Bacteria;Firmicutes;Clostridia;Oscillospirales;Ruminococcaceae;UBA1819
202	4	0.000985221674876847	455.645124320124	0.0710536999188248	5.79124516290822	3	0.0710536999188248	8	4.5	4	18	24.1713285643097	279	3.66666666666667	11.8416326137667	44.8428571428571	0.307692307692308	22	0	42	47.2522167487685	4	0.00276767389313155	54.2988095238095	13.5516376954823	56	-0.0555555555555556	2	15.36328125	Bacteria	Firmicutes	Bacilli	Erysipelotrichales	Erysipelotrichaceae	Solobacterium	Bacteria;Firmicutes;Bacilli;Erysipelotrichales;Erysipelotrichaceae;Solobacterium
203	2	0.000924214417744917	197.496184371184	0.0171361064026612	2.54723657187714	2	0.0171361064026612	8	4	2	7	6.01569471744089	64	0	1.79308064175891	15.1428571428571	0.5	10	1	29	44.326247689464	2	0.00144693843969023	49.2607142857143	13.5516376954823	22	-0.314285714285714	1	12.18359375	Bacteria	Firmicutes	Clostridia	Lachnospirales	Lachnospiraceae	GCA-900066575	Bacteria;Firmicutes;Clostridia;Lachnospirales;Lachnospiraceae;GCA-900066575
144	2	0.00078064012490242	184.352783327783	0.00266031089092669	2.39208045899049	2	0.00266031089092669	10	3	2	6	3.45329810426212	20	0	1.35202309635163	13.7285714285714	0.5	8	1	12	37.440281030445	2	0.00100686175422946	41.4607142857143	13.5516376954823	18	-0.2	1	7.9013671875	Bacteria	Firmicutes	Clostridia	Oscillospirales	Ruminococcaceae	Anaerotruncus	Bacteria;Firmicutes;Clostridia;Oscillospirales;Ruminococcaceae;Anaerotruncus
6	2	0.000908265213442325	141.179401154401	0.0188698314608376	2.61918116898716	2	0.0188698314608376	9	4.5	2	8	5.7523029423152	59	0	1.82185010741424	16.5571428571429	0.5	11	1	28	43.5613079019074	2	0.00157275097386572	48.8948412698413	13.5516376954823	24	-0.380952380952381	1	12.09375	Bacteria	Firmicutes	Bacilli	Erysipelotrichales	Erysipelotrichaceae	Holdemania	Bacteria;Firmicutes;Bacilli;Erysipelotrichales;Erysipelotrichaceae;Holdemania
92	4	0.00098135426889107	484.317214729715	0.0363018368568889	5.24866186004309	3	0.0363018368568888	9	4	3	17	21.474078757814	270	3.33333333333333	10.2782060337716	43.4285714285714	0.291666666666667	20	0	41	47.0667320902846	4	0.00263261427347714	54.0539682539683	13.5516376954823	52	0.00793650793650794	2	15.197265625	Bacteria	Firmicutes	Clostridia	Monoglobales	Monoglobaceae	Monoglobus	Bacteria;Firmicutes;Clostridia;Monoglobales;Monoglobaceae;Monoglobus
130	2	0.000956937799043062	207.935473785474	0.051926410417663	2.88459543651418	2	0.0519264104176629	9	6	2	8	10.3051261648071	82	0	2.60788281900616	16.5571428571429	0.5	14	1	37	45.8956937799043	2	0.00169939855539456	51.6444444444444	13.5516376954823	30	-0.492063492063492	1	13.783203125	Bacteria	Firmicutes	Clostridia	Lachnospirales	Lachnospiraceae	Tyzzerella	Bacteria;Firmicutes;Clostridia;Lachnospirales;Lachnospiraceae;Tyzzerella
106	4	0.00100806451612903	464.968011577794	0.0980416058313235	5.51972405992298	3	0.0980416058313235	9	4.75	4	16	27.3823242833347	312	3.83333333333333	12.5643851867955	42.0142857142857	0.283333333333333	23	0	46	48.3477822580645	4	0.00280225488933557	55.640873015873	13.5516376954823	58	-0.0833333333333333	2	16.224609375	Bacteria	Firmicutes	Clostridia	Oscillospirales	Oscillospiraceae	NK4A214_group	Bacteria;Firmicutes;Clostridia;Oscillospirales;Oscillospiraceae;NK4A214_group
122	2	0.000914076782449726	128.019444444444	0.0129153649186824	2.61855222796466	2	0.0129153649186824	9	4.5	2	8	5.28409331797157	51	0	1.74101497223963	16.5571428571429	0.5	11	1	28	43.8400365630713	2	0.00157565743666321	48.8801587301587	13.5516376954823	24	-0.380952380952381	1	12.001953125	Bacteria	Firmicutes	Clostridia	Oscillospirales	Butyricicoccaceae	Butyricicoccus	Bacteria;Firmicutes;Clostridia;Oscillospirales;Butyricicoccaceae;Butyricicoccus
204	5	0.000992063492063492	846.89134939135	0.0496716952864618	6.48971518893625	3	0.0496716952864618	9	3.8	3	18	27.4294838249086	340	2.4	15.3153134370073	51.9142857142857	0.228571428571429	24	0	48	47.5803571428571	4	0.00285834527051019	55.634126984127	13.5516376954823	68	0.175468975468975	2	16.25390625	Bacteria	Firmicutes	Clostridia	Peptostreptococcales-Tissierellales	Anaerovoracaceae	Family_XIII_AD3011_group	Bacteria;Firmicutes;Clostridia;Peptostreptococcales-Tissierellales;Anaerovoracaceae;Family_XIII_AD3011_group
205	4	0.00103092783505155	365.302977577977	0.0577354689318482	5.29851881189699	3	0.0577354689318482	9	5	4	20	20.593287918578	336	0	10.7470130307032	47.6714285714286	0.266666666666667	24	1	55	49.4443298969072	4	0.00294484769684895	57.2503968253968	13.5516376954823	60	-0.095959595959596	1	17.357421875	Bacteria	Firmicutes	Clostridia	Oscillospirales	Ruminococcaceae	CAG-352	Bacteria;Firmicutes;Clostridia;Oscillospirales;Ruminococcaceae;CAG-352
206	5	0.00105374077976818	625.343993948885	0.205199965050544	8.70969293717869	3	0.205199965050544	7	5	4	26	45.4342142349686	460	6	30.306267476134	63.2285714285714	0.270588235294118	30	0.159664183576095	57	50.5384615384615	4	0.00338729866394437	58.4285714285714	13.5516376954823	80	0.0111111111111111	3	17.953125	Bacteria	Desulfobacterota	Desulfovibrionia	Desulfovibrionales	Desulfovibrionaceae	Bilophila	Bacteria;Desulfobacterota;Desulfovibrionia;Desulfovibrionales;Desulfovibrionaceae;Bilophila
137	5	0.00105263157894737	547.251388426388	0.0702107477968934	7.18557442379226	3	0.0702107477968933	8	4.2	3	20	29.0486696028263	448	2.6	17.0196593395905	54.7428571428571	0.24	26	0	52	50.4852631578947	4	0.00310110161069471	58.0440476190476	13.5516376954823	72	0.138095238095238	2	17.62109375	Bacteria	Verrucomicrobiota	Lentisphaeria	Victivallales	Victivallaceae	Victivallis	Bacteria;Verrucomicrobiota;Lentisphaeria;Victivallales;Victivallaceae;Victivallis
153	3	0.000962463907603465	345.572086247086	0.0309913545765381	3.28469283700822	2	0.0309913545765381	7	3	2	10	7.10280121504321	134	0	2.68693641243317	26.4571428571429	0.333333333333333	12	1	29	46.1607314725698	3	0.0018764388401818	51.1880952380952	13.5516376954823	30	0.0190476190476191	1	13.1328125	Bacteria	Firmicutes	Bacilli	Lactobacillales	Streptococcaceae	Streptococcus	Bacteria;Firmicutes;Bacilli;Lactobacillales;Streptococcaceae;Streptococcus
119	6	0.00106382978723404	1337.01459466459	0.0614122122634697	6.70019785665789	2	0.0614122122634696	8	2.83333333333333	3	20	22.3192211752772	545	0	14.7517107344668	61.8142857142857	0.166666666666667	23	1	53	51.0223404255319	3	0.00336887921860515	58.7654761904762	13.5516376954823	76	0.361111111111111	1	17.95703125	Bacteria	Firmicutes	Bacilli	Erysipelotrichales	Erysipelatoclostridiaceae	Erysipelotrichaceae_UCG-003	Bacteria;Firmicutes;Bacilli;Erysipelotrichales;Erysipelatoclostridiaceae;Erysipelotrichaceae_UCG-003
140	2	0.000844594594594595	39.1198412698413	0.0105156075065609	2.4796087622695	2	0.0105156075065609	9	3.5	2	6	3.16408670275154	56	0	1.3106216804474	13.7285714285714	0.5	9	1	24	40.5076013513514	2	0.0014382031325258	45.6801587301587	13.5516376954823	20	-0.266666666666667	1	10.359375	Bacteria	Firmicutes	Clostridia	Lachnospirales	Lachnospiraceae	[Eubacterium]_hallii_group	Bacteria;Firmicutes;Clostridia;Lachnospirales;Lachnospiraceae;[Eubacterium]_hallii_group
146	3	0.000936329588014981	361.661854811855	0.127107226684449	3.64691997137769	2	0.127107226684449	9	4	2	10	10.7786040581111	154	0	3.70101027243435	26.4571428571429	0.333333333333333	15	1	36	44.9073033707865	3	0.00166538630591431	51.1194444444444	13.5384495603825	36	-0.0142857142857143	1	13.443359375	Bacteria	Bacteroidota	Bacteroidia	Bacteroidales	Marinifilaceae	Butyricimonas	Bacteria;Bacteroidota;Bacteroidia;Bacteroidales;Marinifilaceae;Butyricimonas
207	2	0.000859106529209622	102.672438672439	0.202822411431551	3.11445923644509	2	0.202822411431551	10	5	2	9	5.44815293973526	52	0	1.83521308342927	17.9714285714286	0.5	12	1	26	41.2036082474227	2	0.00130769350536144	46.6626984126984	13.5516376954823	26	-0.3	1	10.9423828125	Bacteria	Firmicutes	Bacilli	Lactobacillales	Carnobacteriaceae	Carnobacterium	Bacteria;Firmicutes;Bacilli;Lactobacillales;Carnobacteriaceae;Carnobacterium
128	3	0.000880281690140845	234.424082861583	0.268103293436117	4.47316146680895	2	0.268103293436117	10	4.33333333333333	2	12	8.46296677373351	108	0	3.28284428845844	29.2857142857143	0.37037037037037	16	1	28	42.2191901408451	3	0.00183932536451083	48.456746031746	13.5516376954823	38	-0.0848484848484848	1	11.9619140625	Bacteria	Firmicutes	Clostridia	Lachnospirales	Lachnospiraceae	[Ruminococcus]_gauvreauii_group	Bacteria;Firmicutes;Clostridia;Lachnospirales;Lachnospiraceae;[Ruminococcus]_gauvreauii_group
154	4	0.000909918107370337	263.284860412492	0.020731334496309	4.71420319568263	2	0.0207313344963089	9	3.75	3	15	8.92793148077977	162	0	4.36235892530078	40.6	0.275	19	1	30	43.6405823475887	3	0.00246531453823492	50.3099206349206	13.5516376954823	50	0.0436507936507936	1	12.935546875	Bacteria	Firmicutes	Clostridia	Lachnospirales	Lachnospiraceae	Lachnospiraceae_FCS020_group	Bacteria;Firmicutes;Clostridia;Lachnospirales;Lachnospiraceae;Lachnospiraceae_FCS020_group
142	4	0.00107874865156419	519.254064454064	0.222864376313479	7.19412397303116	3	0.22286437631348	8	5.75	3	17	50.4029724723053	402	9	23.3785230630276	43.4285714285714	0.305555555555556	27	0.159664183576095	59	51.7378640776699	4	0.00295275732580499	59.025	13.5516376954823	66	-0.150649350649351	3	18.37109375	Bacteria	Bacteroidota	Bacteroidia	Bacteroidales	Barnesiellaceae	Barnesiella	Bacteria;Bacteroidota;Bacteroidia;Bacteroidales;Barnesiellaceae;Barnesiella
105	3	0.000899280575539568	368.818001443001	0.0144757457217511	3.56417001483286	2	0.014475745721751	8	3.66666666666667	3	12	8.54441762676183	102	0	3.30771715813414	29.2857142857143	0.380952380952381	14	1	26	43.1303956834532	3	0.00191592708911847	48.7690476190476	13.5516376954823	34	-0.0952380952380952	1	11.953125	Bacteria	Firmicutes	Clostridia	Clostridiales	Clostridiaceae	Clostridium_sensu_stricto_1	Bacteria;Firmicutes;Clostridia;Clostridiales;Clostridiaceae;Clostridium_sensu_stricto_1
208	4	0.00101729399796541	230.47133977134	0.10528958080113	5.69350596659653	3	0.10528958080113	9	4.5	3	18	24.0058595530209	390	3.66666666666667	11.7642605138668	44.8428571428571	0.307692307692308	22	0.314253343630457	50	48.7904374364191	4	0.00284402979655404	55.9670634920635	13.5516376954823	56	-0.0420634920634921	2	16.419921875	Bacteria	Firmicutes	Clostridia	Lachnospirales	Lachnospiraceae	Lachnospira	Bacteria;Firmicutes;Clostridia;Lachnospirales;Lachnospiraceae;Lachnospira
61	4	0.00104275286757039	416.788273260556	0.0425231584882638	6.20177034391678	3	0.0425231584882637	8	5.25	4	19	29.6929360206175	321	4.16666666666667	14.8469138771242	46.2571428571429	0.316666666666667	25	0	56	50.0114702815433	4	0.00288097414996584	57.4404761904762	13.5516376954823	62	-0.133333333333333	2	17.40625	Bacteria	Patescibacteria	Saccharimonadia	Saccharimonadales	Saccharimonadaceae	TM7x	Bacteria;Patescibacteria;Saccharimonadia;Saccharimonadales;Saccharimonadaceae;TM7x
209	4	0.00102145045965271	347.992365967366	0.0531225662062608	5.15042056314017	3	0.0531225662062608	8	4.75	4	19	18.2828131017264	312	0	9.34335567441637	46.2571428571429	0.267857142857143	23	1	48	48.9897854954035	4	0.0028754655340291	56.302380952381	13.5516376954823	58	-0.0777777777777778	1	16.6328125	Bacteria	Firmicutes	Clostridia	Oscillospirales	Ruminococcaceae	[Eubacterium]_siraeum_group	Bacteria;Firmicutes;Clostridia;Oscillospirales;Ruminococcaceae;[Eubacterium]_siraeum_group
210	8	0.00105263157894737	853.369734442133	1	27.9306833804834	3	1	9	5.625	5	37	95.2544403604769	658	13.25	99.3001489596073	100	0.233695652173913	53	0.0501750035468149	56	50.4852631578947	6	0.00423342351493328	60.5730158730159	13.5516376954823	162	0.204711954711955	6	19.259765625	Bacteria	Firmicutes	Negativicutes	Veillonellales-Selenomonadales	Selenomonadaceae	Megamonas	Bacteria;Firmicutes;Negativicutes;Veillonellales-Selenomonadales;Selenomonadaceae;Megamonas
139	5	0.00102669404517454	358.542173567174	0.106376447612201	9.19197174107666	3	0.106376447612202	8	4.8	4	23	41.4857879578928	444	8.7	25.9110506536144	58.9857142857143	0.2875	29	0	49	49.241273100616	4	0.00320391467912694	56.9214285714286	13.5516376954823	78	0.0388888888888889	4	16.953125	Bacteria	Firmicutes	Clostridia	Clostridia_vadinBB60_group	Clostridia_vadinBB60_group	Clostridia_vadinBB60_group	Bacteria;Firmicutes;Clostridia;Clostridia_vadinBB60_group;Clostridia_vadinBB60_group;Clostridia_vadinBB60_group
211	3	0.000954198473282443	245.884920634921	0.0268242940380565	3.6906160462843	2	0.0268242940380565	9	4.66666666666667	2	10	11.5133771551939	172	0	3.90371814948737	26.4571428571429	0.333333333333333	17	1	41	45.7643129770992	3	0.00209795902832476	52.5015873015873	13.5516376954823	40	-0.15	1	14.392578125	Bacteria	Firmicutes	Bacilli	Erysipelotrichales	Erysipelotrichaceae	Dielma	Bacteria;Firmicutes;Bacilli;Erysipelotrichales;Erysipelotrichaceae;Dielma
82	5	0.00106837606837607	647.881660222751	0.0436446458253425	6.59177671349701	2	0.0436446458253424	8	3.8	3	19	28.8530368152996	484	2.4	16.4969557663502	53.3285714285714	0.228571428571429	24	0	56	51.2403846153846	3	0.00314313223297256	58.7202380952381	13.5516376954823	68	0.174603174603175	2	18.05078125	Bacteria	Verrucomicrobiota	Lentisphaeria	Victivallales	vadinBE97	vadinBE97	Bacteria;Verrucomicrobiota;Lentisphaeria;Victivallales;vadinBE97;vadinBE97
150	4	0.000922509225092251	406.818689161081	0.0291333775218671	4.47230125877955	2	0.029133377521867	8	3.25	3	14	9.31034551902602	174	0	4.40142379686495	39.1857142857143	0.28125	17	1	30	44.2444649446494	3	0.00235737708394305	50.5321428571429	13.5516376954823	46	0.119047619047619	1	12.94921875	Bacteria	Firmicutes	Clostridia	Christensenellales	Christensenellaceae	Christensenellaceae_R-7_group	Bacteria;Firmicutes;Clostridia;Christensenellales;Christensenellaceae;Christensenellaceae_R-7_group
141	3	0.000933706816059757	165.125152625153	0.0201366168051274	4.2643489518678	3	0.0201366168051273	9	4.33333333333333	3	13	12.381378467843	136	5.33333333333333	4.64754017742149	30.7	0.4	16	0.314253343630457	34	44.781512605042	3	0.00209691695110302	50.9436507936508	13.5516376954823	38	-0.158730158730159	2	13.32421875	Bacteria	Bacteroidota	Bacteroidia	Bacteroidales	Bacteroidales_RF16_group	Bacteroidales_RF16_group	Bacteria;Bacteroidota;Bacteroidia;Bacteroidales;Bacteroidales_RF16_group;Bacteroidales_RF16_group
155	7	0.00111856823266219	1651.25888188889	0.182526599580545	9.80479779992316	2	0.182526599580545	8	3.85714285714286	3	25	53.096861159083	798	1.61904761904762	42.2753632315342	75.9571428571429	0.165413533834586	34	0.314253343630457	68	53.6476510067114	4	0.00406472526413019	62.6619047619048	13.5516376954823	110	0.306493506493506	2	20.578125	Bacteria	Firmicutes	Clostridia	Lachnospirales	Lachnospiraceae	[Eubacterium]_ventriosum_group	Bacteria;Firmicutes;Clostridia;Lachnospirales;Lachnospiraceae;[Eubacterium]_ventriosum_group
212	5	0.0010482180293501	806.820976462067	0.0434962465626013	6.54263359428542	3	0.0434962465626012	8	4	3	19	32.4777498436019	456	2.5	18.5125727774822	53.3285714285714	0.226666666666667	25	0	53	50.2735849056604	4	0.00309638185535607	58.0035714285714	13.5516376954823	70	0.146825396825397	2	17.63671875	Bacteria	Bacteroidota	Bacteroidia	Bacteroidales	Prevotellaceae	Prevotellaceae_NK3B31_group	Bacteria;Bacteroidota;Bacteroidia;Bacteroidales;Prevotellaceae;Prevotellaceae_NK3B31_group
135	4	0.00104166666666667	478.901140094893	0.295206356107946	6.22355792145724	3	0.295206356107946	9	5.5	4	19	25.8216422244477	348	0	12.9796341923692	46.2571428571429	0.3	26	1	57	49.959375	4	0.00304893622986148	57.665873015873	13.5516376954823	64	-0.145959595959596	1	17.595703125	Bacteria	Firmicutes	Clostridia	Lachnospirales	Lachnospiraceae	Lachnoclostridium	Bacteria;Firmicutes;Clostridia;Lachnospirales;Lachnospiraceae;Lachnoclostridium
90	3	0.00092678405931418	556.870468420469	0.00891178295134217	4.55367920144135	2	0.0089117829513421	8	4.66666666666667	3	12	22.3239431480636	110	5.66666666666667	7.51560853976528	29.2857142857143	0.433333333333333	17	0	27	44.4494902687674	3	0.0017992179296238	50.0404761904762	13.5516376954823	40	-0.206349206349206	2	12.625	Bacteria	Firmicutes	Bacilli	Erysipelotrichales	Erysipelatoclostridiaceae	Asteroleplasma	Bacteria;Firmicutes;Bacilli;Erysipelotrichales;Erysipelatoclostridiaceae;Asteroleplasma
163	3	0.000772200772200772	10.1623376623377	0.00315428519801149	5.19072410911886	2	0.0031542851980114	9	4.33333333333333	3	12	5.66729189927494	48	10.6666666666667	2.42912140867632	29.2857142857143	0.541666666666667	16	0.159664183576095	16	37.0355212355212	3	0.00145984396016989	42.3119047619048	13.5516376954823	38	-0.158730158730159	3	8.646484375	Bacteria	Bacteroidota	Bacteroidia	Bacteroidales	Prevotellaceae	Alloprevotella	Bacteria;Bacteroidota;Bacteroidia;Bacteroidales;Prevotellaceae;Alloprevotella
213	4	0.00108813928182807	745.048393809979	0.0879135565207215	5.07803576063596	3	0.0879135565207214	8	5	3	17	31.1971531552283	435	0	14.6812557446343	43.4285714285714	0.25	24	1	66	52.1882480957563	4	0.00300431141269879	59.8583333333333	13.5516376954823	60	-0.0824675324675325	1	19.00390625	Bacteria	Firmicutes	Negativicutes	Veillonellales-Selenomonadales	Veillonellaceae	Allisonella	Bacteria;Firmicutes;Negativicutes;Veillonellales-Selenomonadales;Veillonellaceae;Allisonella
109	5	0.0011037527593819	811.241956171847	0.0573967872752906	7.33443587579145	3	0.0573967872752906	8	6	5	23	42.2792080518821	484	0	26.3990558812281	58.9857142857143	0.227272727272727	35	1	72	52.9370860927152	5	0.00365474327785264	61.8738095238095	13.5516376954823	90	-0.0848484848484848	1	20.3828125	Bacteria	Firmicutes	Clostridia	Lachnospirales	Lachnospiraceae	Hungatella	Bacteria;Firmicutes;Clostridia;Lachnospirales;Lachnospiraceae;Hungatella
120	4	0.00104275286757039	468.471349906133	0.0487203971278412	5.28441627841333	3	0.0487203971278412	8	5	3	16	22.7167832461241	342	0	10.5204202823906	42.0142857142857	0.285714285714286	24	1	52	50.0114702815433	4	0.00268762263601568	57.2964285714286	13.5516376954823	60	-0.0626262626262626	1	17.26171875	Bacteria	Firmicutes	Clostridia	Lachnospirales	Lachnospiraceae	[Ruminococcus]_torques_group	Bacteria;Firmicutes;Clostridia;Lachnospirales;Lachnospiraceae;[Ruminococcus]_torques_group
214	6	0.0011037527593819	901.486503447159	0.0773302405535396	8.41530637921843	3	0.0773302405535394	8	4.83333333333333	4	25	42.1332726146144	705	0	30.5574488498369	68.8857142857143	0.191666666666667	35	1	69	52.9370860927152	4	0.00388466478535055	62.1738095238095	13.5516376954823	100	0.139510489510489	1	20.4765625	Bacteria	Firmicutes	Bacilli	Erysipelotrichales	Erysipelatoclostridiaceae	Erysipelatoclostridium	Bacteria;Firmicutes;Bacilli;Erysipelotrichales;Erysipelatoclostridiaceae;Erysipelatoclostridium
215	3	0.00102774922918808	155.824598262971	0.0507007459104274	4.61030514383474	2	0.0507007459104274	8	5.66666666666667	3	13	21.665470437932	226	6.66666666666667	7.61956372316576	30.7	0.380952380952381	20	0.314253343630457	47	49.2918807810894	3	0.00238777153984231	55.6130952380952	13.5516376954823	46	-0.3	2	16.15234375	Bacteria	Bacteroidota	Bacteroidia	Bacteroidales	Muribaculaceae	Muribaculaceae	Bacteria;Bacteroidota;Bacteroidia;Bacteroidales;Muribaculaceae;Muribaculaceae
49	3	0.000892060660124889	189.280988455988	0.0193896707499108	3.50565480316233	2	0.0193896707499107	9	3.66666666666667	3	11	6.40169628670777	106	0	2.57345266669454	27.8714285714286	0.333333333333333	14	1	29	42.7841213202498	3	0.00198357208584085	48.9031746031746	13.5516376954823	34	-0.0952380952380952	1	12.17578125	Bacteria	Spirochaetota	Spirochaetia	Spirochaetales	Spirochaetaceae	Treponema	Bacteria;Spirochaetota;Spirochaetia;Spirochaetales;Spirochaetaceae;Treponema
132	2	0.000879507475813544	166.376857864358	0.00946277780833386	2.52225108375456	2	0.00946277780833384	9	4	2	7	5.19676138481129	50	0	1.66377102937268	15.1428571428571	0.5	10	1	23	42.1820580474934	2	0.00148749511019368	47.059126984127	13.5516376954823	22	-0.333333333333333	1	10.953125	Bacteria	Proteobacteria	Gammaproteobacteria	Burkholderiales	Sutterellaceae	Parasutterella	Bacteria;Proteobacteria;Gammaproteobacteria;Burkholderiales;Sutterellaceae;Parasutterella
160	3	0.00104602510460251	583.947247197247	0.0569353358396321	3.74635600806678	2	0.0569353358396321	8	5	3	12	20.5010330634501	222	0	6.95894150339485	29.2857142857143	0.333333333333333	18	1	45	50.168410041841	3	0.00234070517818736	56.1321428571429	13.5516376954823	42	-0.228571428571429	1	16.37890625	Bacteria	Firmicutes	Clostridia	Lachnospirales	Lachnospiraceae	[Eubacterium]_eligens_group	Bacteria;Firmicutes;Clostridia;Lachnospirales;Lachnospiraceae;[Eubacterium]_eligens_group
216	5	0.00107991360691145	732.872460832243	0.0541624070214425	7.16949211843774	3	0.0541624070214425	7	4.8	4	22	39.6319759702074	488	2.9	24.200843409938	57.5714285714286	0.233333333333333	29	0	59	51.7937365010799	4	0.00339189167873892	59.6571428571429	13.5516376954823	78	0.0262626262626263	2	18.71875	Bacteria	Firmicutes	Clostridia	Lachnospirales	Lachnospiraceae	Blautia	Bacteria;Firmicutes;Clostridia;Lachnospirales;Lachnospiraceae;Blautia
152	3	0.00094876660341556	295.420296370296	0.0271514269925987	3.57674822338789	2	0.0271514269925987	9	4	2	9	10.0171583600227	160	0	3.35768999830948	25.0428571428571	0.333333333333333	15	1	35	45.5037950664137	3	0.00166319869485806	51.7646825396825	13.5384495603825	36	-0.0142857142857143	1	13.826171875	Bacteria	Firmicutes	Clostridia	Lachnospirales	Lachnospiraceae	Anaerostipes	Bacteria;Firmicutes;Clostridia;Lachnospirales;Lachnospiraceae;Anaerostipes
161	3	0.000999000999000999	178.641309872618	0.333561930766676	5.84218335836123	2	0.333561930766676	9	6.33333333333333	3	15	22.093782017041	184	7.33333333333333	8.3793772691209	33.5285714285714	0.4	22	0	46	47.9130869130869	3	0.00242015936350615	54.6944444444444	13.5516376954823	50	-0.332467532467532	2	15.697265625	Bacteria	Bacteroidota	Bacteroidia	Bacteroidales	Marinifilaceae	Odoribacter	Bacteria;Bacteroidota;Bacteroidia;Bacteroidales;Marinifilaceae;Odoribacter
217	4	0.000999000999000999	169.402613992288	0.473629143410193	8.942693391912	3	0.473629143410193	10	6	3	20	31.3009557651525	297	9.33333333333333	16.0696579377493	47.6714285714286	0.338235294117647	28	0	50	47.9130869130869	4	0.00281508474450729	55.8960317460317	13.5516376954823	68	-0.158730158730159	3	16.5595703125	Bacteria	Proteobacteria	Gammaproteobacteria	Burkholderiales	Sutterellaceae	Sutterella	Bacteria;Proteobacteria;Gammaproteobacteria;Burkholderiales;Sutterellaceae;Sutterella
157	3	0.000987166831194472	275.251363913864	0.210729132785537	4.95414962519962	3	0.210729132785538	9	6	3	14	23.9788194069006	180	7	8.69926337496929	32.1142857142857	0.377777777777778	21	0.314253343630457	45	47.3455083909181	3	0.00228491097775557	54.215873015873	13.5516376954823	48	-0.318181818181818	2	15.431640625	Bacteria	Actinobacteriota	Actinobacteria	Bifidobacteriales	Bifidobacteriaceae	Bifidobacterium	Bacteria;Actinobacteriota;Actinobacteria;Bifidobacteriales;Bifidobacteriaceae;Bifidobacterium
267	2	0.000722021660649819	0	0.00557639627542582	3.48396939390617	2	0.00557639627542577	11	4.5	2	6	3.54225775305638	19	11	1.36475791731369	13.7285714285714	0.9	11	0.314253343630457	10	34.628880866426	2	0.000644463488698081	38.6325757575758	13.5516376954823	24	-0.380952380952381	2	6.72998046875	Bacteria	Firmicutes	Clostridia	Peptostreptococcales-Tissierellales	Peptostreptococcales-Tissierellales	Gottschalkia	Bacteria;Firmicutes;Clostridia;Peptostreptococcales-Tissierellales;Peptostreptococcales-Tissierellales;Gottschalkia
268	2	0.000722021660649819	0	0.00557639627542583	3.48396939390617	2	0.00557639627542577	11	4.5	2	6	3.54225775305638	19	11	1.36475791731369	13.7285714285714	0.9	11	0.314253343630457	10	34.628880866426	2	0.000644463488698085	38.6325757575758	13.5516376954823	24	-0.380952380952381	2	6.72998046875	Bacteria	Bacteroidota	Bacteroidia	Cytophagales	Spirosomaceae	Persicitalea	Bacteria;Bacteroidota;Bacteroidia;Cytophagales;Spirosomaceae;Persicitalea
245	1	0.000750187546886722	0	0.00176563291635163	1.7104837623893	1	0.00176563291635162	11	4	1	4	1.49985635931749	0	0	1.01885300902461	3.82857142857143	1	5	0	12	35.9797449362341	1	0.000783320071724264	39.638924963925	13.5516376954823	10	-0.6	1	7.12255859375	Bacteria	Firmicutes	Clostridia	Eubacteriales	Anaerofustaceae	Anaerofustis	Bacteria;Firmicutes;Clostridia;Eubacteriales;Anaerofustaceae;Anaerofustis
269	2	0.000561482313307131	0	0.000189643551562603	3.04052702228984	2	0.000189643551562565	11	3	2	6	2.09181682987102	6	8	1.15712326808595	13.7285714285714	1	8	0.314253343630457	5	26.9292532285233	2	0.00055537117805525	29.9923881673882	13.5516376954823	18	-0.2	2	3.73681640625	Bacteria	Firmicutes	Bacilli	Lactobacillales	Carnobacteriaceae	Trichococcus	Bacteria;Firmicutes;Bacilli;Lactobacillales;Carnobacteriaceae;Trichococcus
242	2	0.000722021660649819	0	0.00557639627542583	3.48396939390617	2	0.00557639627542577	11	4.5	2	6	3.54225775305638	19	11	1.36475791731369	13.7285714285714	0.9	11	0.314253343630457	10	34.628880866426	2	0.000644463488698078	38.6325757575758	13.5516376954823	24	-0.380952380952381	2	6.72998046875	Bacteria	Desulfobacterota	Desulfovibrionia	Desulfovibrionales	Desulfovibrionaceae	Mailhella	Bacteria;Desulfobacterota;Desulfovibrionia;Desulfovibrionales;Desulfovibrionaceae;Mailhella
54	3	0.000819000819000819	242.114996577497	0.015338799637926	3.56188364990495	2	0.0153387996379259	9	3.33333333333333	2	10	5.51234864708556	68	0	2.24816522594824	26.4571428571429	0.388888888888889	13	1	20	39.2800982800983	3	0.00153237457923293	44.9289682539683	13.5516376954823	32	-0.0285714285714286	1	9.98046875	Bacteria	Firmicutes	Bacilli	Lactobacillales	Aerococcaceae	Facklamia	Bacteria;Firmicutes;Bacilli;Lactobacillales;Aerococcaceae;Facklamia
45	2	0.000810372771474878	218	0.0172834583832411	2.47863169761671	1	0.0172834583832411	10	3	1	5	4.03280317590861	34	0	1.38997974332057	12.3142857142857	0.5	8	1	15	38.8662884927066	2	0.000852165836058485	43.3706349206349	13.5384495603825	18	-0.0476190476190476	1	8.9697265625	Bacteria	Bacteroidota	Bacteroidia	Bacteroidales	Prevotellaceae	Prevotellaceae_UCG-001	Bacteria;Bacteroidota;Bacteroidia;Bacteroidales;Prevotellaceae;Prevotellaceae_UCG-001
253	3	0.000825082508250825	349.17625985126	0.0045616957157749	3.29672722933956	2	0.00456169571577484	9	3	2	10	5.79758867062083	62	0	2.32685672928573	26.4571428571429	0.333333333333333	12	1	20	39.5717821782178	3	0.00163440783042882	45.0801587301587	13.5516376954823	30	0.0190476190476191	1	10	Bacteria	Verrucomicrobiota	Lentisphaeria	Victivallales	Victivallaceae	Victivallaceae	Bacteria;Verrucomicrobiota;Lentisphaeria;Victivallales;Victivallaceae;Victivallaceae
70	1	0.333333333333333	0	0	1.58909177830428	1	0	2	2	1	2	1.16629179508085	0	0	1.00008067567393	1	1	3	0	2	1.33333333333333	1	0.000253368464925937	1.5	13.5634846515766	6	-0.333333333333333	1	1.75	Bacteria	Firmicutes	Bacilli	Lactobacillales	Enterococcaceae	Enterococcus	Bacteria;Firmicutes;Bacilli;Lactobacillales;Enterococcaceae;Enterococcus
238	1	0.333333333333333	0	0	1.58909177830428	1	0	2	2	1	2	1.16629179508085	0	0	1.00008067567393	1	1	3	0	2	1.33333333333333	1	0.000253368464925937	1.5	13.5634846515766	6	-0.333333333333333	1	1.75	Bacteria	Bacteroidota	Bacteroidia	Bacteroidales	Prevotellaceae	Prevotellaceae_UCG-004	Bacteria;Bacteroidota;Bacteroidia;Bacteroidales;Prevotellaceae;Prevotellaceae_UCG-004
87	2	0.000904159132007233	181.982716357716	0.00793348603500275	2.61609775703535	2	0.00793348603500272	9	4.5	2	9	6.35075021228189	57	0	2.00435492479273	17.9714285714286	0.5	11	1	30	43.3643761301989	2	0.00156915528975267	48.5742063492063	13.5516376954823	24	-0.380952380952381	1	11.896484375	Bacteria	Firmicutes	Clostridia	Oscillospirales	Ruminococcaceae	Fournierella	Bacteria;Firmicutes;Clostridia;Oscillospirales;Ruminococcaceae;Fournierella
116	3	0.000869565217391304	130.802380952381	0.010930633599294	3.43649756073254	2	0.010930633599294	9	3.66666666666667	2	9	5.91670115062908	116	0	2.2869338014002	25.0428571428571	0.333333333333333	14	1	28	41.7052173913043	3	0.00194379552615165	48.0845238095238	13.5516376954823	34	-0.0642857142857143	1	11.830078125	Bacteria	Firmicutes	Clostridia	Peptostreptococcales-Tissierellales	Anaerovoracaceae	[Eubacterium]_nodatum_group	Bacteria;Firmicutes;Clostridia;Peptostreptococcales-Tissierellales;Anaerovoracaceae;[Eubacterium]_nodatum_group
97	4	0.00099601593625498	298.038361175861	0.0566113792270951	5.58162462766334	2	0.0566113792270951	9	4.25	3	16	18.5609614255525	258	3.5	8.69976242460726	42.0142857142857	0.288461538461538	21	0	42	47.7699203187251	3	0.00258695878425611	54.6992063492063	13.5516376954823	54	0.019047619047619	2	15.564453125	Bacteria	Firmicutes	Clostridia	Lachnospirales	Lachnospiraceae	Sellimonas	Bacteria;Firmicutes;Clostridia;Lachnospirales;Lachnospiraceae;Sellimonas
75	1	0.000644745325596389	0	0.000495214090426686	1.64152012175581	1	0.000495214090426677	12	3	1	3	1.33307407719917	0	0	1.00700725923424	2.41428571428571	1	4	0	5	30.9226305609284	1	0.000536301156995753	33.5305916305916	13.5516376954823	8	-0.5	1	4.477294921875	Bacteria	Firmicutes	Clostridia	Lachnospirales	Lachnospiraceae	Dorea	Bacteria;Firmicutes;Clostridia;Lachnospirales;Lachnospiraceae;Dorea
239	3	0.000710732054015636	108.5	0.00237935874065355	4.43057796121429	2	0.00237935874065351	10	3	2	9	5.18172753242559	20	8	2.09500945831637	25.0428571428571	0.6	12	0.159664183576095	8	34.0874200426439	3	0.000757798600710413	38.209126984127	13.5516376954823	30	0.0190476190476191	3	6.474609375	Bacteria	Actinobacteriota	Coriobacteriia	Coriobacteriales	Eggerthellaceae	Parvibacter	Bacteria;Actinobacteriota;Coriobacteriia;Coriobacteriales;Eggerthellaceae;Parvibacter
254	3	0.000763358778625954	73.8687645687646	0.00215464251043227	4.5261607413009	2	0.0021546425104322	11	3.33333333333333	3	12	5.67993294888235	38	8.66666666666667	2.43298164055554	29.2857142857143	0.555555555555556	13	0.159664183576095	13	36.6114503816794	3	0.00122156555579593	41.3996392496393	13.5516376954823	32	-0.0476190476190476	3	8.02587890625	Bacteria	Synergistota	Synergistia	Synergistales	Synergistaceae	Cloacibacillus	Bacteria;Synergistota;Synergistia;Synergistales;Synergistaceae;Cloacibacillus
249	3	0.000951474785918173	325.71408036408	0.00913868308102878	3.6446630303857	2	0.00913868308102866	8	4.33333333333333	3	13	11.1511590017446	150	0	4.25372231871684	30.7	0.333333333333333	16	1	40	45.6336822074215	3	0.00220785584224557	52.172619047619	13.5516376954823	38	-0.166666666666667	1	14.15234375	Bacteria	Actinobacteriota	Coriobacteriia	Coriobacteriales	Eggerthellaceae	Slackia	Bacteria;Actinobacteriota;Coriobacteriia;Coriobacteriales;Eggerthellaceae;Slackia
241	4	0.000965250965250965	1098.16283993784	0.017614222967938	4.64270623557344	2	0.0176142229679379	9	3.75	3	15	21.9297629785964	252	0	9.8666957697036	40.6	0.25	19	1	42	46.2944015444015	4	0.00248767700283469	53.6253968253968	13.5516376954823	50	0.0555555555555556	1	15.033203125	Bacteria	Firmicutes	Incertae_Sedis	DTU014	DTU014	DTU014	Bacteria;Firmicutes;Incertae_Sedis;DTU014;DTU014;DTU014
101	3	0.000863557858376511	274.587337662338	0.0134418433398669	3.36869970609509	2	0.0134418433398669	8	3	2	9	5.3507175623711	76	0	2.13913798168335	25.0428571428571	0.333333333333333	12	1	22	41.4170984455959	3	0.0014711924813724	46.7845238095238	13.5384495603825	30	0.0714285714285714	1	10.81640625	Bacteria	Bacteroidota	Bacteroidia	Bacteroidales	Rikenellaceae	Rikenellaceae_RC9_gut_group	Bacteria;Bacteroidota;Bacteroidia;Bacteroidales;Rikenellaceae;Rikenellaceae_RC9_gut_group
243	3	0.000807754442649435	224.286631424131	0.00833205107030642	4.0308052480619	2	0.00833205107030638	10	3.66666666666667	3	12	8.24448841993559	50	4.66666666666667	3.21612695623985	29.2857142857143	0.416666666666667	14	0	21	38.7407108239095	3	0.00159265578892927	44.4071428571429	13.5516376954823	34	-0.0952380952380952	2	9.7490234375	Bacteria	Firmicutes	Clostridia	Peptostreptococcales-Tissierellales	Anaerovoracaceae	S5-A14a	Bacteria;Firmicutes;Clostridia;Peptostreptococcales-Tissierellales;Anaerovoracaceae;S5-A14a
158	2	0.000774593338497289	51.8412698412698	0.0028108793188326	2.4895865775598	2	0.00281087931883258	9	3.5	2	7	2.69197524292004	29	0	1.26826517778115	15.1428571428571	0.5	9	1	17	37.1502711076685	2	0.0013505302239707	41.8992063492063	13.5516376954823	20	-0.266666666666667	1	8.421875	Bacteria	Firmicutes	Clostridia	Lachnospirales	Lachnospiraceae	[Eubacterium]_ruminantium_group	Bacteria;Firmicutes;Clostridia;Lachnospirales;Lachnospiraceae;[Eubacterium]_ruminantium_group
131	4	0.000910746812386157	263.550732600732	0.0111534429611014	5.20359135649523	2	0.0111534429611013	8	3.5	3	15	12.5849600981294	201	3	5.91056521938275	40.6	0.333333333333333	18	0	31	43.6803278688525	3	0.00234915018994717	50.3559523809524	13.5516376954823	48	0.0912698412698413	2	12.98828125	Bacteria	Firmicutes	Clostridia	Christensenellales	Christensenellaceae	Christensenella	Bacteria;Firmicutes;Clostridia;Christensenellales;Christensenellaceae;Christensenella
256	2	0.00087260034904014	83.3369408369408	0.0119547858158456	2.47590397309578	2	0.0119547858158455	8	3.5	2	7	3.49868733606559	48	0	1.39564505586839	15.1428571428571	0.5	9	1	23	41.8507853403141	2	0.00141783641551484	46.5345238095238	13.5516376954823	20	-0.266666666666667	1	10.62890625	Bacteria	Firmicutes	Clostridia	Peptostreptococcales-Tissierellales	Peptostreptococcaceae	Romboutsia	Bacteria;Firmicutes;Clostridia;Peptostreptococcales-Tissierellales;Peptostreptococcaceae;Romboutsia
244	4	0.00089126559714795	431.749741924742	0.022968339015343	5.36860810430089	2	0.022968339015343	9	3.75	3	16	15.3236842664332	165	3.16666666666667	7.28151728512665	42.0142857142857	0.325	19	0	32	42.7459893048128	4	0.00235594762249239	49.7638888888889	13.5516376954823	50	0.0555555555555556	2	12.765625	Bacteria	Firmicutes	Clostridia	Oscillospirales	Oscillospiraceae	Intestinimonas	Bacteria;Firmicutes;Clostridia;Oscillospirales;Oscillospiraceae;Intestinimonas
257	5	0.00099502487562189	765.693096158227	0.0184782923922746	6.15683005800259	2	0.0184782923922745	8	4.2	4	19	21.4478510953365	292	0	12.3791074867194	53.3285714285714	0.213333333333333	26	1	44	47.7223880597015	4	0.00316162836184104	55.6440476190476	13.5516376954823	72	0.0944444444444444	1	16.19921875	Bacteria	Firmicutes	Clostridia	Lachnospirales	Lachnospiraceae	[Eubacterium]_oxidoreducens_group	Bacteria;Firmicutes;Clostridia;Lachnospirales;Lachnospiraceae;[Eubacterium]_oxidoreducens_group
258	3	0.000718390804597701	232.700376937877	0.00487259492458606	3.39780117547286	2	0.00487259492458599	11	2.66666666666667	2	9	3.51127047278437	24	0	1.65880145590529	25.0428571428571	0.416666666666667	11	1	13	34.4547413793103	3	0.0011390952402193	39.4980519480519	13.5384495603825	28	0.119047619047619	1	7.37451171875	Bacteria	Firmicutes	Clostridia	Peptostreptococcales-Tissierellales	Peptostreptococcales-Tissierellales	Peptoniphilus	Bacteria;Firmicutes;Clostridia;Peptostreptococcales-Tissierellales;Peptostreptococcales-Tissierellales;Peptoniphilus
124	3	0.000900900900900901	443.218112443112	0.0112003408586124	3.29489246270728	2	0.0112003408586123	9	3	2	9	7.43346955741186	102	0	2.68300894324494	25.0428571428571	0.333333333333333	12	1	25	43.2081081081081	2	0.00162029282230633	48.7507936507937	13.5516376954823	30	0.05	1	11.892578125	Bacteria	Firmicutes	Clostridia	Lachnospirales	Lachnospiraceae	Lachnospiraceae_UCG-004	Bacteria;Firmicutes;Clostridia;Lachnospirales;Lachnospiraceae;Lachnospiraceae_UCG-004
136	5	0.00102040816326531	800.791539458931	0.0487247436749955	6.43107108823775	3	0.0487247436749955	8	3.8	3	17	29.0519549785652	412	2.4	15.7796389090488	50.5	0.228571428571429	24	0	50	48.9397959183673	4	0.00299998673648036	56.772619047619	13.5516376954823	68	0.157936507936508	2	16.90234375	Bacteria	Firmicutes	Clostridia	Oscillospirales	Oscillospiraceae	UCG-002	Bacteria;Firmicutes;Clostridia;Oscillospirales;Oscillospiraceae;UCG-002
164	4	0.00102880658436214	401.063897213897	0.0288960324201639	5.07393779362739	2	0.0288960324201638	8	4.5	3	18	18.596168025581	330	0	9.23472830702854	44.8428571428571	0.291666666666667	22	1	51	49.3425925925926	4	0.00280540999555034	56.4083333333333	13.5516376954823	56	-0.0420634920634921	1	16.66015625	Bacteria	Cyanobacteria	Vampirivibrionia	Gastranaerophilales	Gastranaerophilales	Gastranaerophilales	Bacteria;Cyanobacteria;Vampirivibrionia;Gastranaerophilales;Gastranaerophilales;Gastranaerophilales
246	4	0.000956937799043062	704.055929255929	0.0541199636027547	4.30224405921274	2	0.0541199636027547	9	3	3	14	12.8647488323443	261	0	5.85376583743727	39.1857142857143	0.25	16	1	35	45.8956937799043	3	0.00237038027741541	52.3563492063492	13.5516376954823	44	0.154761904761905	1	14.048828125	Bacteria	Firmicutes	Negativicutes	Acidaminococcales	Acidaminococcaceae	Phascolarctobacterium	Bacteria;Firmicutes;Negativicutes;Acidaminococcales;Acidaminococcaceae;Phascolarctobacterium
165	2	0.00088339222614841	132.786963036963	0.00814216420752951	2.40277985187796	2	0.00814216420752946	8	3	2	6	3.28055721899926	37	0	1.32729475854379	13.7285714285714	0.5	8	1	18	42.3683745583039	2	0.0013491679763215	46.3428571428571	13.5516376954823	18	-0.2	1	10.2734375	Bacteria	Firmicutes	Bacilli	Lactobacillales	Lactobacillaceae	Lactobacillus	Bacteria;Firmicutes;Bacilli;Lactobacillales;Lactobacillaceae;Lactobacillus
145	3	0.00102564102564103	450.676752414253	0.134092137782817	3.99599383719142	2	0.134092137782817	8	5.33333333333333	3	12	18.2470888261095	192	0	6.27064838935977	29.2857142857143	0.333333333333333	19	1	46	49.1907692307692	3	0.00229623556731136	55.5178571428571	13.5516376954823	44	-0.244444444444444	1	16.08203125	Bacteria	Verrucomicrobiota	Verrucomicrobiae	Verrucomicrobiales	Akkermansiaceae	Akkermansia	Bacteria;Verrucomicrobiota;Verrucomicrobiae;Verrucomicrobiales;Akkermansiaceae;Akkermansia
159	1	0.000777604976671851	0	0.0245706316699566	1.65631214488719	1	0.0245706316699565	10	3	1	3	1.33307407719917	0	0	1.00700725923424	2.41428571428571	1	4	0	12	37.2947122861586	1	0.000717884642491238	40.672619047619	13.5516376954823	8	-0.5	1	7.4716796875	Bacteria	Firmicutes	Clostridia	Clostridia_UCG-014	Clostridia_UCG-014	Clostridia_UCG-014	Bacteria;Firmicutes;Clostridia;Clostridia_UCG-014;Clostridia_UCG-014;Clostridia_UCG-014
162	3	0.000949667616334283	248.958064158064	0.0500978183822904	3.54571822595294	2	0.0500978183822905	9	3.66666666666667	3	11	7.8809598587023	136	0	3.00336433072551	27.8714285714286	0.333333333333333	14	1	33	45.5470085470085	3	0.0020576626330131	51.3730158730159	13.5516376954823	34	-0.0952380952380952	1	13.470703125	Bacteria	Bacteroidota	Bacteroidia	Bacteroidales	Tannerellaceae	Parabacteroides	Bacteria;Bacteroidota;Bacteroidia;Bacteroidales;Tannerellaceae;Parabacteroides
143	4	0.000975609756097561	278.139160839161	0.0664263141259844	5.14272636852666	3	0.0664263141259844	8	4.25	4	18	14.4528691812545	294	0	7.29735205995081	44.8428571428571	0.295454545454545	21	1	41	46.7912195121951	4	0.00277182528219595	53.902380952381	13.5516376954823	54	-0.0277777777777778	1	15.140625	Bacteria	Firmicutes	Clostridia	Lachnospirales	Lachnospiraceae	[Eubacterium]_xylanophilum_group	Bacteria;Firmicutes;Clostridia;Lachnospirales;Lachnospiraceae;[Eubacterium]_xylanophilum_group
247	5	0.00103950103950104	483.543722883397	0.653986104623798	14.0060916523208	3	0.653986104623799	8	6.4	5	27	56.6220740296954	392	11.1	38.5030529950435	64.6428571428571	0.31	37	0.0987551639829222	52	49.8555093555094	5	0.00349260767254109	57.9440476190476	13.5516376954823	94	-0.110489510489511	4	17.66796875	Bacteria	Actinobacteriota	Coriobacteriia	Coriobacteriales	uncultured	uncultured	Bacteria;Actinobacteriota;Coriobacteriia;Coriobacteriales;uncultured;uncultured
151	7	0.00113636363636364	1422.84626528866	0.163684822337871	12.1906410459885	3	0.163684822337871	8	4.85714285714286	5	30	81.0660215779635	936	3.9047619047619	70.3330034266418	83.0285714285714	0.186335403726708	41	0	72	54.5011363636364	5	0.0043697719289604	63.8892857142857	13.5516376954823	124	0.184149184149184	3	21.46484375	Bacteria	Firmicutes	Clostridia	Oscillospirales	UCG-010	UCG-010	Bacteria;Firmicutes;Clostridia;Oscillospirales;UCG-010;UCG-010
148	3	0.000886524822695035	316.574557387057	0.00734791949757374	3.63462409957563	2	0.0073479194975737	9	4	3	12	8.39327132813272	90	0	3.26156119968813	29.2857142857143	0.375	15	1	25	42.5186170212766	3	0.00194790190047267	48.3257936507936	13.5516376954823	36	-0.142857142857143	1	11.75	Bacteria	Firmicutes	Clostridia	Lachnospirales	Lachnospiraceae	Lachnospiraceae_NC2004_group	Bacteria;Firmicutes;Clostridia;Lachnospirales;Lachnospiraceae;Lachnospiraceae_NC2004_group
149	5	0.000957854406130268	488.561534299035	0.023048019280506	5.88309254838132	2	0.0230480192805059	9	3.6	3	18	14.8392000968321	312	0	8.49982733543195	51.9142857142857	0.216666666666667	23	1	41	45.9396551724138	3	0.00292859662059165	54.0396825396825	13.5516376954823	66	0.185714285714286	1	15.314453125	Bacteria	Patescibacteria	Saccharimonadia	Saccharimonadales	Saccharimonadaceae	Saccharimonadaceae	Bacteria;Patescibacteria;Saccharimonadia;Saccharimonadales;Saccharimonadaceae;Saccharimonadaceae
248	2	0.000898472596585804	122.977602469994	0.0764840380450002	2.65203568673585	2	0.0764840380450003	8	4.5	2	8	5.87077187261667	72	0	1.84230345031239	16.5571428571429	0.5	11	1	29	43.0916442048518	2	0.00158306471896872	48.325	13.5516376954823	24	-0.380952380952381	1	11.76953125	Bacteria	Firmicutes	Clostridia	Oscillospirales	Ruminococcaceae	Ruminococcus	Bacteria;Firmicutes;Clostridia;Oscillospirales;Ruminococcaceae;Ruminococcus
259	3	0.000930232558139535	159.890487290487	0.0173608968293331	4.12054022768782	3	0.0173608968293331	8	4	3	13	11.5651163912026	142	5	4.38623835931271	30.7	0.407407407407407	15	0.314253343630457	30	44.6148837209302	3	0.00203008753640099	50.3	13.5516376954823	36	-0.130952380952381	2	12.8203125	Bacteria	Firmicutes	Clostridia	Oscillospirales	Oscillospiraceae	Oscillospira	Bacteria;Firmicutes;Clostridia;Oscillospirales;Oscillospiraceae;Oscillospira
260	3	0.00107758620689655	880.871052146168	0.0633322853633149	3.98097166705733	2	0.0633322853633148	9	6	3	12	34.0548708151034	266	0	11.0979139937786	29.2857142857143	0.333333333333333	21	1	59	51.6821120689655	3	0.00247882782721935	58.4742063492063	13.5516376954823	48	-0.314285714285714	1	18.076171875	Bacteria	Firmicutes	Clostridia	Lachnospirales	Lachnospiraceae	Fusicatenibacter	Bacteria;Firmicutes;Clostridia;Lachnospirales;Lachnospiraceae;Fusicatenibacter
270	3	0.00105708245243129	627.336700799201	0.053597115895579	3.86771249967916	2	0.053597115895579	8	5.66666666666667	3	12	24.2626403358252	214	0	8.10763380038568	29.2857142857143	0.333333333333333	20	1	49	50.6987315010571	3	0.00242567997131052	56.972619047619	13.5516376954823	46	-0.292063492063492	1	16.98046875	Bacteria	Firmicutes	Clostridia	Lachnospirales	Lachnospiraceae	Roseburia	Bacteria;Firmicutes;Clostridia;Lachnospirales;Lachnospiraceae;Roseburia
156	3	0.000908265213442325	389.400534188034	0.0197252248189833	3.43832933165327	2	0.0197252248189833	9	3.66666666666667	2	10	9.19301567760896	118	0	3.26358100921335	26.4571428571429	0.333333333333333	14	1	32	43.5613079019074	3	0.00196466226037476	49.8595238095238	13.5516376954823	34	-0.0642857142857143	1	12.755859375	Bacteria	Firmicutes	Clostridia	Lachnospirales	Lachnospiraceae	Coprococcus	Bacteria;Firmicutes;Clostridia;Lachnospirales;Lachnospiraceae;Coprococcus
261	4	0.00103412616339193	535.91290609676	0.079190543143996	5.32509315422388	3	0.0791905431439959	9	4.25	4	17	27.5901784669438	357	3.5	13.0478537763676	43.4285714285714	0.288461538461538	21	0	48	49.5977249224405	4	0.00278593245464629	56.4694444444444	13.5516376954823	54	-0.0277777777777778	2	16.646484375	Bacteria	Firmicutes	Clostridia	Lachnospirales	Lachnospiraceae	CAG-56	Bacteria;Firmicutes;Clostridia;Lachnospirales;Lachnospiraceae;CAG-56
250	4	0.000831255195344971	89.5699494949495	0.00459792462433036	6.82741643296691	2	0.00459792462433027	9	3.75	3	15	9.6476927026765	90	9.5	4.6670704740948	40.6	0.416666666666667	19	0.0987551639829222	19	39.8678304239401	3	0.0016895768857864	45.6757936507937	13.5516376954823	50	0.0571428571428571	4	10.234375	Bacteria	Bacteroidota	Bacteroidia	Bacteroidales	Prevotellaceae	Prevotella	Bacteria;Bacteroidota;Bacteroidia;Bacteroidales;Prevotellaceae;Prevotella
166	7	0.0011454753722795	1215.19992841266	0.0791014571803393	10.5160477236868	3	0.0791014571803392	8	4.57142857142857	4	28	60.6608200665859	912	1.85714285714286	50.9065943319189	80.2	0.167701863354037	39	0	77	54.9381443298969	5	0.00442332795772314	64.5678571428571	13.5516376954823	120	0.217482517482517	2	21.97265625	Bacteria	Actinobacteriota	Coriobacteriia	Coriobacteriales	Eggerthellaceae	Senegalimassilia	Bacteria;Actinobacteriota;Coriobacteriia;Coriobacteriales;Eggerthellaceae;Senegalimassilia
262	4	0.000925925925925926	335.442493411301	0.0416629496715605	4.58246460074456	2	0.0416629496715604	8	3.5	3	14	9.97704130852188	201	0	4.67383810610479	39.1857142857143	0.277777777777778	18	1	31	44.4083333333333	3	0.00237282501858208	51.0797619047619	13.5516376954823	48	0.0714285714285714	1	13.37890625	Bacteria	Firmicutes	Clostridia	Oscillospirales	Ruminococcaceae	Subdoligranulum	Bacteria;Firmicutes;Clostridia;Oscillospirales;Ruminococcaceae;Subdoligranulum
251	4	0.00102880658436214	566.578687496079	0.0422571750845689	4.51862798103971	2	0.0422571750845689	8	3.5	3	16	14.7596045187069	291	0	7.0343949903183	42.0142857142857	0.25	18	1	46	49.3425925925926	3	0.00262453472846712	55.9785714285714	13.5516376954823	48	0.0912698412698413	1	16.2890625	Bacteria	Firmicutes	Clostridia	Lachnospirales	Lachnospiraceae	Lachnospiraceae_ND3007_group	Bacteria;Firmicutes;Clostridia;Lachnospirales;Lachnospiraceae;Lachnospiraceae_ND3007_group
263	1	0.000786163522012579	0	0.0052485427410437	1.65554402664335	1	0.0052485427410437	10	3	1	3	1.33307407719917	0	0	1.00700725923424	2.41428571428571	1	4	0	12	37.7051886792453	1	0.000717477848860042	41.1115079365079	13.5516376954823	8	-0.5	1	7.6630859375	Bacteria	Firmicutes	Clostridia	Lachnospirales	Lachnospiraceae	Agathobacter	Bacteria;Firmicutes;Clostridia;Lachnospirales;Lachnospiraceae;Agathobacter
167	8	0.00108225108225108	727.343848321254	0.918413855456046	24.5800232870154	3	0.918413855456046	9	5.5	5	37	81.6086109092542	749	9.28571428571429	85.0711490911661	100	0.21875	52	0.0501750035468149	63	51.9058441558442	5	0.00459874267850076	62.1396825396825	13.5516376954823	160	0.21033966033966	6	20.306640625	Bacteria	Bacteroidota	Bacteroidia	Bacteroidales	Rikenellaceae	Alistipes	Bacteria;Bacteroidota;Bacteroidia;Bacteroidales;Rikenellaceae;Alistipes
264	2	0.000947867298578199	67.7229548229548	0.0220089684379224	2.73809713177595	2	0.0220089684379224	8	5	2	8	5.85350992763727	81	0	1.83932322183515	16.5571428571429	0.5	12	1	32	45.460663507109	2	0.0016565711278069	50.7059523809524	13.5516376954823	26	-0.428571428571429	1	13.08984375	__Unknowns__	__Unknowns__	__Unknowns__	__Unknowns__	__Unknowns__	__Unknowns__	__Unknowns__;__Unknowns__;__Unknowns__;__Unknowns__;__Unknowns__;__Unknowns__
265	5	0.00105932203389831	465.221470372344	0.139535766262953	6.96716702691365	3	0.139535766262953	8	4.2	3	20	30.1845391781148	520	2.6	17.6680404646022	54.7428571428571	0.225	26	0	58	50.8061440677966	4	0.00332682330353812	58.675	13.5516376954823	72	0.104040404040404	2	18.10546875	Bacteria	Bacteroidota	Bacteroidia	Bacteroidales	Bacteroidaceae	Bacteroides	Bacteria;Bacteroidota;Bacteroidia;Bacteroidales;Bacteroidaceae;Bacteroides
266	3	0.000973709834469328	199.178349428349	0.0423415270908244	3.79543937665367	3	0.0423415270908244	8	4.33333333333333	3	12	10.0428527083694	178	0	3.76529837572271	29.2857142857143	0.37037037037037	16	1	39	46.7000973709834	3	0.00226585955988391	52.9583333333333	13.5516376954823	38	-0.178571428571429	1	14.52734375	Bacteria	Firmicutes	Clostridia	Oscillospirales	Ruminococcaceae	Faecalibacterium	Bacteria;Firmicutes;Clostridia;Oscillospirales;Ruminococcaceae;Faecalibacterium
